# Supplementary material for: 4-{2-[4-(Dimethyl­amino)phen­yl]ethyl­idene}benzonitrile
Source: Acta Crystallogr Sect E Struct Rep Online. 2009 May 23;65(Pt 6):o1371. doi: 10.1107/S1600536809018674 (PMC2969814; doi:10.1107/S1600536809018674)
Supplement: Supplementary file 1 [file e-65-o1371-sup1.cif]

##############################################################################
###                                                                        ###
###        Electronic paper (Acta Crystallographica Section E)             ###
###                                                                        ###
##############################################################################
#                                                                            #
# This CIF contains the data in a paper accepted for publication in Acta     #
# Crystallographica Section E. It conforms to the requirements of Notes      #
# for Authors for Section E, and has been peer reviewed under the auspices   #
# of the IUCr Commission on Journals.                                        #
#                                                                            #
# Full details of the Crystallographic Information File format               #
# are given in the paper "The Crystallographic Information File (CIF):       #
# a New Standard Archive File for Crystallography" by S. R. Hall, F. H.      #
# Allen and I. D. Brown [Acta Cryst. (1991), A47, 655-685].                  #
#                                                                            #
# The current version of the core CIF dictionary is obtainable from          #
# ftp://ftp.iucr.org/pub/cif_core.dic. The current version number is 2.4.    #
#                                                                            #
# Software is freely available for graphical display of the structure(s) in  #
# this CIF.  For information consult the CIF home page http://www.iucr.org/  #
# cif/home.html                                                              #
#                                                                            #
# This file may be used for bona fide research purposes within the           #
# scientific community so long as proper attribution is given to the journal # 
# article from which it was obtained.                                        #
#                                                                            #
##############################################################################
                                             
data_I
_audit_creation_method     SHELXL-97
_chemical_name_systematic
;
4-{2-[4-(Dimethylamino)phenyl]ethylidene}benzonitrile
;
_chemical_name_common     ?
_chemical_formula_moiety     'C17 H16 N2'
_chemical_formula_sum     'C17 H16 N2'
_chemical_formula_iupac     'C17 H16 N2'
_chemical_formula_weight     248.32
_chemical_melting_point     384.0(10)
_symmetry_cell_setting     monoclinic
_symmetry_space_group_name_H-M     'P 21/n'
_symmetry_space_group_name_Hall     '-P 2yn'
loop_
    _symmetry_equiv_pos_as_xyz
    'x, y, z'
    '-x+1/2, y+1/2, -z+1/2'
    '-x, -y, -z'
    'x-1/2, -y-1/2, z-1/2'
_cell_length_a     6.2009(2)
_cell_length_b     7.9706(3)
_cell_length_c     27.9619(11)
_cell_angle_alpha     90.00
_cell_angle_beta     93.6027(13)
_cell_angle_gamma     90.00
_cell_volume     1379.28(9)
_cell_formula_units_Z     4
_cell_measurement_reflns_used     4640
_cell_measurement_theta_min     2.91
_cell_measurement_theta_max     27.485
_cell_measurement_temperature     291
_exptl_crystal_description     'prism'
_exptl_crystal_colour     yellow
_exptl_crystal_size_max     0.28
_exptl_crystal_size_mid     0.14
_exptl_crystal_size_min     0.08
_exptl_crystal_density_diffrn     1.196
_exptl_crystal_density_meas     ?
_exptl_crystal_density_method     'not measured'
_exptl_crystal_F_000     528
_exptl_absorpt_coefficient_mu     0.071
_exptl_absorpt_correction_type     None
_exptl_absorpt_process_details     ?
_exptl_absorpt_correction_T_min     ?
_exptl_absorpt_correction_T_max     ?
_diffrn_radiation_type     MoK\a
_diffrn_radiation_wavelength     0.71073
_diffrn_radiation_source     'fine-focus sealed tube'
_diffrn_radiation_monochromator     'horizonally mounted graphite crystal'
_diffrn_measurement_device_type     'Bruker--Nonius KappaCCD'
_diffrn_measurement_device     '95mm CCD camera on \k-goniostat'
_diffrn_measurement_method     'CCD'
_diffrn_detector_area_resol_mean     9
_diffrn_reflns_number     4640
_diffrn_reflns_av_R_equivalents     0.037
_diffrn_reflns_av_sigmaI/netI     0.043
_diffrn_reflns_theta_min     3.33
_diffrn_reflns_theta_max     25.05
_diffrn_reflns_theta_full     25.05
_diffrn_measured_fraction_theta_max     0.990
_diffrn_measured_fraction_theta_full     0.990
_diffrn_reflns_limit_h_min     -7
_diffrn_reflns_limit_h_max     7
_diffrn_reflns_limit_k_min     -9
_diffrn_reflns_limit_k_max     9
_diffrn_reflns_limit_l_min     -33
_diffrn_reflns_limit_l_max     33
_diffrn_standards_number     0
_diffrn_standards_decay_%     0
_refine_special_details
;
Refinement of <i>F</i>^2^ against ALL reflections. The weighted <i>R</i>-factor
<i>wR</i> and goodness of fit <i>S</i> are based on <i>F</i>^2^, conventional
<i>R</i>-factors <i>R</i> are based on <i>F</i>, with <i>F</i> set to zero for
negative <i>F</i>^2^. The threshold expression of <i>F</i>^2^ >
\s(<i>F</i>^2^) is used only for calculating <i>R</i>-factors(gt) <i>etc</i>.
and is not relevant to the choice of reflections for refinement.
<i>R</i>-factors based on <i>F</i>^2^ are statistically about twice as large
as those based on <i>F</i>, and <i>R</i>- factors based on ALL data will be
even larger.
;
_reflns_number_total     2443
_reflns_number_gt     1428
_reflns_threshold_expression     I>2\s(I)
_refine_ls_structure_factor_coef     Fsqd
_refine_ls_matrix_type     full
_refine_ls_R_factor_all     0.096
_refine_ls_R_factor_gt     0.053
_refine_ls_wR_factor_gt     0.144
_refine_ls_wR_factor_ref     0.173
_refine_ls_goodness_of_fit_ref     1.023
_refine_ls_restrained_S_all     1.023
_refine_ls_number_reflns     2443
_refine_ls_number_parameters     192
_refine_ls_number_restraints     0
_refine_ls_hydrogen_treatment     constr
_refine_ls_weighting_scheme     calc
_refine_ls_weighting_details
         'calc w=1/[\s^2^(Fo^2^)+(0.0926P)^2^+0.0631P] where P=(Fo^2^+2Fc^2^)/3'
_atom_sites_solution_hydrogens     geom
_atom_sites_solution_primary     direct
_atom_sites_solution_secondary     difmap
_refine_ls_shift/su_max     0.000
_refine_ls_shift/su_mean     0.000
_refine_diff_density_max     0.122
_refine_diff_density_min     -0.158
_refine_ls_extinction_method     none
_refine_ls_extinction_coef     ?
loop_
    _atom_type_symbol
    _atom_type_description
    _atom_type_scat_dispersion_real
    _atom_type_scat_dispersion_imag
    _atom_type_scat_source
    'C' 'C' 0.0033 0.0016
                         'International Tables Vol C Tables 4.2.6.8 and 6.1.1.4'
    'H' 'H' 0.0000 0.0000
                         'International Tables Vol C Tables 4.2.6.8 and 6.1.1.4'
    'O' 'O' 0.0106 0.0060
                         'International Tables Vol C Tables 4.2.6.8 and 6.1.1.4'
    'N' 'N' 0.0061 0.0033
                         'International Tables Vol C Tables 4.2.6.8 and 6.1.1.4'
    'Cl' 'Cl' 0.1484 0.1585
                         'International Tables Vol C Tables 4.2.6.8 and 6.1.1.4'
_computing_data_collection     'COLLECT (Nonius, 2000)'
_computing_cell_refinement     'SCALEPACK (Otwinowski & Minor, 1997)'
_computing_data_reduction     'DENZO and SCALEPACK (Otwinowski & Minor, 1997)'
_computing_structure_solution     'SHELXS97 (Sheldrick, 2008)'
_computing_structure_refinement     'SHELXL97 (Sheldrick, 2008)'
_computing_molecular_graphics     'ORTEP-3 for Windows (Farrugia, 1997)'
_computing_publication_material     'PARST95 (Nardelli, 1995)'
loop_
    _atom_site_type_symbol
    _atom_site_label
    _atom_site_fract_x
    _atom_site_fract_y
    _atom_site_fract_z
    _atom_site_U_iso_or_equiv
    _atom_site_adp_type
    _atom_site_calc_flag
    _atom_site_refinement_flags
    _atom_site_occupancy
    _atom_site_disorder_assembly
    _atom_site_disorder_group
    N N1 0.0557(2) 0.34596(18) 0.41210(5) 0.0821(5) Uani d . 1 . .
    N N2 1.1813(3) 0.3178(3) 0.01870(7) 0.1246(8) Uani d . 1 . .
    C C1 -0.1199(3) 0.4594(3) 0.41729(7) 0.1036(7) Uani d . 1 . .
    H H1A -0.2208 0.4503 0.3899 0.155 Uiso calc R 1 . .
    H H1B -0.0658 0.5721 0.4197 0.155 Uiso calc R 1 . .
    H H1C -0.1912 0.4320 0.4458 0.155 Uiso calc R 1 . .
    C C2 0.1629(4) 0.2885(3) 0.45672(7) 0.1152(8) Uani d . 1 . .
    H H2A 0.2872 0.3573 0.4645 0.173 Uiso calc R 1 . .
    H H2B 0.2075 0.1740 0.4533 0.173 Uiso calc R 1 . .
    H H2C 0.0648 0.2961 0.4819 0.173 Uiso calc R 1 . .
    C C3 0.1650(3) 0.34508(19) 0.37074(6) 0.0701(5) Uani d . 1 A .
    C C4 0.0836(3) 0.4231(2) 0.32872(6) 0.0797(5) Uani d . 1 . .
    H H4 -0.0494 0.4772 0.3282 0.096 Uiso calc R 1 . .
    C C5 0.1975(4) 0.4211(2) 0.28796(7) 0.0934(6) Uani d . 1 A .
    H H5 0.1395 0.4750 0.2606 0.112 Uiso calc R 1 . .
    C C6 0.3973(4) 0.3406(3) 0.28637(9) 0.1056(8) Uani d . 1 . .
    C C7 0.4692(4) 0.2609(3) 0.32802(11) 0.1121(8) Uani d . 1 A .
    H H7 0.5992 0.2026 0.3283 0.135 Uiso calc R 1 . .
    C C8 0.3615(3) 0.2627(3) 0.36853(8) 0.0935(6) Uani d . 1 . .
    H H8 0.4204 0.2074 0.3956 0.112 Uiso calc R 1 A .
    C C9A 0.5574(9) 0.3187(5) 0.25116(12) 0.0751(9) Uani d P 0.60 A 1
    H H9A 0.6791 0.2535 0.2588 0.075 Uiso calc PR 0.60 A 1
    C C10A 0.5323(10) 0.3906(6) 0.20808(14) 0.0727(9) Uani d P 0.60 A 1
    H H10A 0.4141 0.4596 0.2005 0.073 Uiso calc PR 0.60 A 1
    C C11 0.6991(4) 0.3586(3) 0.17129(8) 0.0981(7) Uani d . 1 . .
    C C12 0.6354(3) 0.4322(3) 0.12852(8) 0.0905(6) Uani d . 1 A .
    H H12 0.5050 0.4902 0.1261 0.109 Uiso calc R 1 . .
    C C13 0.7552(3) 0.4241(2) 0.08934(6) 0.0803(5) Uani d . 1 . .
    H H13 0.7071 0.4769 0.0610 0.096 Uiso calc R 1 A .
    C C14 0.9488(3) 0.3369(2) 0.09185(6) 0.0732(5) Uani d . 1 A .
    C C15 1.0198(3) 0.2606(2) 0.13431(7) 0.0889(6) Uani d . 1 . .
    H H15 1.1502 0.2025 0.1365 0.107 Uiso calc R 1 A .
    C C16 0.8952(5) 0.2714(3) 0.17349(7) 0.1034(7) Uani d . 1 A .
    H H16 0.9429 0.2194 0.2020 0.124 Uiso calc R 1 . .
    C C17 1.0761(3) 0.3277(3) 0.05086(7) 0.0880(6) Uani d . 1 . .
    C C9B 0.4576(10) 0.3811(9) 0.2327(3) 0.0708(13) Uani d P 0.40 A 2
    H H9B 0.3677 0.4425 0.2113 0.071 Uiso d PR 0.40 A 2
    C C10B 0.6456(9) 0.3229(8) 0.2215(3) 0.0737(13) Uani d P 0.40 A 2
    H H10B 0.7370 0.2629 0.2429 0.074 Uiso d PR 0.40 A 2
loop_
    _atom_site_aniso_label
    _atom_site_aniso_U_11
    _atom_site_aniso_U_22
    _atom_site_aniso_U_33
    _atom_site_aniso_U_12
    _atom_site_aniso_U_13
    _atom_site_aniso_U_23
    N1 0.0877(10) 0.0838(10) 0.0747(10) 0.0108(8) 0.0039(8) 0.0070(7)
    N2 0.1098(15) 0.150(2) 0.1173(16) 0.0013(13) 0.0338(13) -0.0152(13)
    C1 0.0975(14) 0.1195(17) 0.0957(14) 0.0204(13) 0.0203(11) 0.0006(12)
    C2 0.1341(19) 0.1260(18) 0.0844(14) 0.0219(15) -0.0015(13) 0.0214(12)
    C3 0.0744(11) 0.0586(10) 0.0770(11) -0.0002(8) 0.0043(9) -0.0007(8)
    C4 0.0851(12) 0.0759(12) 0.0776(12) 0.0027(10) 0.0001(9) -0.0036(9)
    C5 0.1241(17) 0.0847(13) 0.0718(12) -0.0215(13) 0.0105(11) -0.0066(10)
    C6 0.1192(19) 0.0875(15) 0.1158(18) -0.0355(14) 0.0531(16) -0.0418(13)
    C7 0.1003(17) 0.0895(16) 0.150(2) 0.0056(13) 0.0389(17) -0.0172(16)
    C8 0.0871(13) 0.0776(13) 0.1165(16) 0.0126(11) 0.0113(12) 0.0065(11)
    C9A 0.077(2) 0.071(2) 0.076(2) 0.0044(19) -0.003(2) -0.0016(19)
    C10A 0.072(3) 0.068(2) 0.077(3) 0.001(2) 0.000(2) -0.002(2)
    C11 0.1216(18) 0.0869(15) 0.0880(15) -0.0386(14) 0.0244(14) -0.0234(12)
    C12 0.0883(13) 0.0880(14) 0.0967(15) -0.0082(10) 0.0177(11) -0.0184(11)
    C13 0.0801(12) 0.0784(12) 0.0821(12) -0.0027(9) 0.0024(10) 0.0007(9)
    C14 0.0737(11) 0.0689(11) 0.0769(12) -0.0083(9) 0.0034(9) -0.0078(9)
    C15 0.0949(14) 0.0773(12) 0.0920(14) 0.0007(11) -0.0143(11) -0.0034(10)
    C16 0.153(2) 0.0870(14) 0.0688(13) -0.0326(15) -0.0075(13) 0.0035(10)
    C17 0.0785(12) 0.0918(14) 0.0936(14) -0.0045(11) 0.0064(11) -0.0123(11)
    C9B 0.072(4) 0.066(3) 0.072(4) -0.003(3) -0.010(3) 0.002(3)
    C10B 0.078(3) 0.072(3) 0.070(4) 0.002(3) -0.005(3) 0.005(3)
_geom_special_details
;
All e.s.d.'s (except the e.s.d. in the dihedral angle between two l.s. planes)
are estimated using the full covariance matrix. The cell e.s.d.'s are taken
into account individually in the estimation of e.s.d.'s in distances, angles
and torsion angles; correlations between e.s.d.'s in cell parameters are only
used when they are defined by crystal symmetry. An approximate (isotropic)
treatment of cell e.s.d.'s is used for estimating e.s.d.'s involving l.s.
planes.
;
loop_
    _geom_bond_atom_site_label_1
    _geom_bond_atom_site_label_2
    _geom_bond_site_symmetry_2
    _geom_bond_distance
    _geom_bond_publ_flag
    N1 C3 . 1.377(2) ?
    N1 C1 . 1.430(2) ?
    N1 C2 . 1.451(2) ?
    N2 C17 . 1.146(2) ?
    C1 H1A . 0.9600 ?
    C1 H1B . 0.9600 ?
    C1 H1C . 0.9600 ?
    C2 H2A . 0.9600 ?
    C2 H2B . 0.9600 ?
    C2 H2C . 0.9600 ?
    C3 C8 . 1.389(3) ?
    C3 C4 . 1.396(2) ?
    C4 C5 . 1.378(3) ?
    C4 H4 . 0.9300 ?
    C5 C6 . 1.398(3) ?
    C5 H5 . 0.9300 ?
    C6 C7 . 1.376(3) ?
    C6 C9A . 1.452(5) ?
    C6 C9B . 1.603(9) ?
    C7 C8 . 1.350(3) ?
    C7 H7 . 0.9300 ?
    C8 H8 . 0.9300 ?
    C9A C10A . 1.334(6) ?
    C9A H9A . 0.9300 ?
    C9A H10B . 1.2345 ?
    C10A C11 . 1.525(6) ?
    C10A H10A . 0.9300 ?
    C10A H9B . 1.1103 ?
    C11 C12 . 1.368(3) ?
    C11 C16 . 1.399(3) ?
    C11 C10B . 1.491(8) ?
    C12 C13 . 1.363(2) ?
    C12 H12 . 0.9300 ?
    C13 C14 . 1.385(2) ?
    C13 H13 . 0.9300 ?
    C14 C15 . 1.381(2) ?
    C14 C17 . 1.434(3) ?
    C15 C16 . 1.382(3) ?
    C15 H15 . 0.9300 ?
    C16 H16 . 0.9300 ?
    C9B C10B . 1.310(9) ?
    C9B H9B . 0.9300 ?
    C10B H10B . 0.9300 ?
loop_
    _geom_angle_atom_site_label_1
    _geom_angle_atom_site_label_2
    _geom_angle_atom_site_label_3
    _geom_angle_site_symmetry_1
    _geom_angle_site_symmetry_3
    _geom_angle
    _geom_angle_publ_flag
    C3 N1 C1 . . 120.45(15) ?
    C3 N1 C2 . . 119.86(16) ?
    C1 N1 C2 . . 115.03(16) ?
    N1 C1 H1A . . 109.5 ?
    N1 C1 H1B . . 109.5 ?
    H1A C1 H1B . . 109.5 ?
    N1 C1 H1C . . 109.5 ?
    H1A C1 H1C . . 109.5 ?
    H1B C1 H1C . . 109.5 ?
    N1 C2 H2A . . 109.5 ?
    N1 C2 H2B . . 109.5 ?
    H2A C2 H2B . . 109.5 ?
    N1 C2 H2C . . 109.5 ?
    H2A C2 H2C . . 109.5 ?
    H2B C2 H2C . . 109.5 ?
    N1 C3 C8 . . 121.29(17) ?
    N1 C3 C4 . . 122.25(16) ?
    C8 C3 C4 . . 116.45(17) ?
    C5 C4 C3 . . 120.92(18) ?
    C5 C4 H4 . . 119.5 ?
    C3 C4 H4 . . 119.5 ?
    C4 C5 C6 . . 122.2(2) ?
    C4 C5 H5 . . 118.9 ?
    C6 C5 H5 . . 118.9 ?
    C7 C6 C5 . . 115.18(19) ?
    C7 C6 C9A . . 108.6(3) ?
    C5 C6 C9A . . 136.2(3) ?
    C7 C6 C9B . . 143.5(3) ?
    C5 C6 C9B . . 101.4(3) ?
    C8 C7 C6 . . 123.7(2) ?
    C8 C7 H7 . . 118.2 ?
    C6 C7 H7 . . 118.2 ?
    C7 C8 C3 . . 121.6(2) ?
    C7 C8 H8 . . 119.2 ?
    C3 C8 H8 . . 119.2 ?
    C10A C9A C6 . . 121.0(7) ?
    C10A C9A H9A . . 119.5 ?
    C6 C9A H9A . . 119.5 ?
    C10A C9A H10B . . 92.3 ?
    C6 C9A H10B . . 146.5 ?
    C9A C10A C11 . . 119.5(6) ?
    C9A C10A H10A . . 120.3 ?
    C11 C10A H10A . . 120.3 ?
    C9A C10A H9B . . 98.2 ?
    C11 C10A H9B . . 141.5 ?
    C12 C11 C16 . . 117.02(19) ?
    C12 C11 C10B . . 146.8(4) ?
    C16 C11 C10B . . 96.2(3) ?
    C12 C11 C10A . . 110.3(3) ?
    C16 C11 C10A . . 132.7(3) ?
    C13 C12 C11 . . 122.7(2) ?
    C13 C12 H12 . . 118.7 ?
    C11 C12 H12 . . 118.7 ?
    C12 C13 C14 . . 119.85(18) ?
    C12 C13 H13 . . 120.1 ?
    C14 C13 H13 . . 120.1 ?
    C15 C14 C13 . . 119.55(17) ?
    C15 C14 C17 . . 120.16(18) ?
    C13 C14 C17 . . 120.28(17) ?
    C14 C15 C16 . . 119.3(2) ?
    C14 C15 H15 . . 120.3 ?
    C16 C15 H15 . . 120.3 ?
    C15 C16 C11 . . 121.58(19) ?
    C15 C16 H16 . . 119.2 ?
    C11 C16 H16 . . 119.2 ?
    N2 C17 C14 . . 178.3(2) ?
    C10B C9B C6 . . 114.5(9) ?
    C10B C9B H9B . . 122.7 ?
    C6 C9B H9B . . 122.8 ?
    C9B C10B C11 . . 114.2(9) ?
    C9B C10B H10B . . 123.0 ?
    C11 C10B H10B . . 122.8 ?
loop_
    _geom_torsion_atom_site_label_1
    _geom_torsion_atom_site_label_2
    _geom_torsion_atom_site_label_3
    _geom_torsion_atom_site_label_4
    _geom_torsion_site_symmetry_1
    _geom_torsion_site_symmetry_2
    _geom_torsion_site_symmetry_3
    _geom_torsion_site_symmetry_4
    _geom_torsion
    _geom_torsion_publ_flag
    C1 N1 C3 C8 . . . . 166.46(18) ?
    C2 N1 C3 C8 . . . . 11.9(3) ?
    C1 N1 C3 C4 . . . . -14.9(3) ?
    C2 N1 C3 C4 . . . . -169.52(18) ?
    N1 C3 C4 C5 . . . . 179.55(15) ?
    C8 C3 C4 C5 . . . . -1.8(3) ?
    C3 C4 C5 C6 . . . . 0.5(3) ?
    C4 C5 C6 C7 . . . . 1.3(3) ?
    C4 C5 C6 C9A . . . . -178.0(2) ?
    C4 C5 C6 C9B . . . . -178.5(2) ?
    C5 C6 C7 C8 . . . . -2.1(3) ?
    C9A C6 C7 C8 . . . . 177.5(2) ?
    C9B C6 C7 C8 . . . . 177.6(4) ?
    C6 C7 C8 C3 . . . . 0.9(3) ?
    N1 C3 C8 C7 . . . . 179.79(17) ?
    C4 C3 C8 C7 . . . . 1.1(3) ?
    C7 C6 C9A C10A . . . . -176.8(3) ?
    C5 C6 C9A C10A . . . . 2.5(5) ?
    C9B C6 C9A C10A . . . . 3.3(4) ?
    C6 C9A C10A C11 . . . . -177.4(3) ?
    C9A C10A C11 C12 . . . . 175.2(3) ?
    C9A C10A C11 C16 . . . . -4.6(5) ?
    C9A C10A C11 C10B . . . . -2.9(4) ?
    C16 C11 C12 C13 . . . . -0.5(3) ?
    C10B C11 C12 C13 . . . . -178.3(4) ?
    C10A C11 C12 C13 . . . . 179.7(2) ?
    C11 C12 C13 C14 . . . . 0.7(3) ?
    C12 C13 C14 C15 . . . . -0.7(3) ?
    C12 C13 C14 C17 . . . . -179.97(16) ?
    C13 C14 C15 C16 . . . . 0.6(3) ?
    C17 C14 C15 C16 . . . . 179.78(16) ?
    C14 C15 C16 C11 . . . . -0.3(3) ?
    C12 C11 C16 C15 . . . . 0.3(3) ?
    C10B C11 C16 C15 . . . . 179.1(2) ?
    C10A C11 C16 C15 . . . . -179.9(2) ?
    C7 C6 C9B C10B . . . . -1.6(7) ?
    C5 C6 C9B C10B . . . . 178.1(4) ?
    C9A C6 C9B C10B . . . . -1.3(3) ?
    C6 C9B C10B C11 . . . . 179.1(3) ?
    C12 C11 C10B C9B . . . . 1.2(7) ?
    C16 C11 C10B C9B . . . . -176.8(4) ?
    C10A C11 C10B C9B . . . . 4.4(4) ?
loop_
    _geom_hbond_atom_site_label_D
    _geom_hbond_atom_site_label_H
    _geom_hbond_atom_site_label_A
    _geom_hbond_site_symmetry_A
    _geom_hbond_distance_DH
    _geom_hbond_distance_HA
    _geom_hbond_distance_DA
    _geom_hbond_angle_DHA
    C1 H1C N2 4_466 0.96 2.99 3.858(3) 150.7
    C2 H2C N2 4_466 0.96 2.80 3.646(3) 147.2
    C13 H13 N2 3_765 0.93 2.88 3.696(3) 146.7
data_global
_journal_date_recd_electronic     2009-02-26
_journal_date_accepted     2009-05-17
_journal_name_full     'Acta Crystallographica, Section E'
_journal_year     2009
_journal_volume     65
_journal_issue      6
_journal_page_first     o1371
_journal_page_last     o1371
_journal_paper_category     QO
_journal_coeditor_code     BV2116
_publ_contact_author_name     'Dr. Rodolfo Moreno-Fuquen'
_publ_contact_author_address
;
     Departamento de Qu\'imica, Facultad de Ciencias, Universidad
     del Valle, Apartado 25360, Santiago de Cali,
     Colombia.
;
_publ_contact_author_email     'rodimo26@yahoo.es'
_publ_contact_author_fax     '57 23 392440'
_publ_contact_author_phone     '57 23 393248'
_publ_section_title
;
4-{2-[4-(Dimethylamino)phenyl]ethylidene}benzonitrile
;
loop_
    _publ_author_name
    _publ_author_address
    'Moreno-Fuquen, Rodolfo'
;    Departamento de Qu\'imica
Facultad de Ciencias,
     Universidad del Valle
     Apartado 25360, Santiago de Cali,
     Colombia
;
    'Dvries, Richard'
;    Departamento de Qu\'imica
Facultad de Ciencias,
     Universidad del Valle
     Apartado 25360, Santiago de Cali,
     Colombia
;
    'Theodoro, Jahyr'
;    Instituto de F\'isica de S\~ao Carlos, Universidade de S\~ao Paulo,
     USP, S\~ao Carlos, SP, Brazil
;
    'Ellena, Javier'
;    Instituto de F\'isica de S\~ao Carlos, Universidade de S\~ao Paulo,
     USP, S\~ao Carlos, SP, Brazil
;
