# Supplementary material for: 4-{2-[4-(Dimethyl­amino)phen­yl]ethyl­idene}benzonitrile
Source: Acta Crystallogr Sect E Struct Rep Online. 2009 May 23;65(Pt 6):o1371. doi: 10.1107/S1600536809018674 (PMC2969814; doi:10.1107/S1600536809018674)
Supplement: Supplementary file 2 [file e-65-o1371-Isup2.hkl]

# 
# h,k,l, Fc-squared, Fo-squared, sigma(Fo-squared) and status flag 
# 
data_I
_shelx_title ' new in P 21/n' 
_shelx_refln_list_code          4 
_shelx_F_calc_maximum       46.84 
_exptl_crystal_F_000       528.00 
_reflns_d_resolution_high  0.8394 
 
loop_ 
 _symmetry_equiv_pos_as_xyz 
 'x, y, z' 
 '-x+1/2, y+1/2, -z+1/2' 
 '-x, -y, -z' 
 'x-1/2, -y-1/2, z-1/2' 
 
_cell_length_a     6.2009 
_cell_length_b     7.9706 
_cell_length_c    27.9619 
_cell_angle_alpha  90.000 
_cell_angle_beta   93.603 
_cell_angle_gamma  90.000 
 
_shelx_F_squared_multiplier     1.000 
 
loop_ 
 _refln_index_h 
 _refln_index_k 
 _refln_index_l 
 _refln_F_squared_calc 
 _refln_F_squared_meas 
 _refln_F_squared_sigma 
 _refln_observed_status 
   2   0   0      766.06      699.06     11.12 o 
   4   0   0       99.51      123.09      3.05 o 
   6   0   0        0.35        1.39      1.18 o 
   1   1   0     1154.76     1094.95     16.46 o 
   2   1   0     1166.06     1128.85     13.45 o 
   3   1   0       59.62       62.46      1.05 o 
   4   1   0       77.30       87.27      1.66 o 
   5   1   0        2.68        1.82      0.68 o 
   6   1   0        8.89        5.37      0.82 o 
   7   1   0        3.43        1.11      0.91 o 
   1   2   0      223.35      221.98      2.95 o 
   2   2   0      826.30      846.24     20.12 o 
   3   2   0      240.75      266.48      7.01 o 
   4   2   0        0.43        0.53      0.47 o 
   5   2   0        1.09        1.00      0.75 o 
   6   2   0        6.39        8.65      0.88 o 
   7   2   0        0.32       -0.32      0.99 o 
   1   3   0      273.02      242.81      6.38 o 
   2   3   0      512.36      543.49     20.78 o 
   3   3   0        0.81       -0.12      0.55 o 
   4   3   0        3.93        4.28      0.55 o 
   5   3   0        2.64        2.37      0.59 o 
   6   3   0        0.05       -0.67      0.82 o 
   0   4   0      122.43      129.89      4.80 o 
   1   4   0      381.95      377.59     22.04 o 
   2   4   0       54.50       54.11      3.38 o 
   3   4   0        4.91        5.94      0.43 o 
   4   4   0        1.87        1.10      0.67 o 
   5   4   0        5.32        5.66      1.29 o 
   6   4   0        1.67        0.06      1.19 o 
   1   5   0       66.73       62.37      5.53 o 
   2   5   0       90.63       93.56      3.90 o 
   3   5   0        1.32        2.18      0.39 o 
   4   5   0        4.96        5.04      1.03 o 
   5   5   0        1.88        3.21      1.17 o 
   6   5   0        0.22        0.87      1.24 o 
   0   6   0        1.92        1.60      0.57 o 
   1   6   0        3.23        3.08      0.34 o 
   2   6   0        3.76        2.50      0.58 o 
   3   6   0        1.44       -0.55      1.11 o 
   4   6   0        2.06        1.30      1.21 o 
   5   6   0        0.15        0.14      1.17 o 
   1   7   0        0.30        1.60      0.56 o 
   2   7   0       13.32       16.31      1.92 o 
   3   7   0        3.70        4.73      0.97 o 
   4   7   0        0.87        1.16      1.33 o 
   0   8   0        2.67        1.59      1.04 o 
   1   8   0        0.45       -0.57      1.11 o 
   2   8   0        4.62        4.82      1.15 o 
   3   8   0        0.05       -0.57      1.27 o 
   1   9   0        7.01       10.91      1.64 o 
   2   9   0        4.35        5.58      2.69 o 
  -7   0   1        0.07        0.56      1.11 o 
  -5   0   1        0.16       -0.41      0.84 o 
  -3   0   1      946.03     1104.30     19.44 o 
  -1   0   1      173.85      152.44      4.17 o 
   3   0   1        9.97        9.04      0.56 o 
   5   0   1        3.22        3.08      0.92 o 
   7   0   1        3.62        5.67      1.39 o 
  -7   1   1        0.02       -0.46      0.98 o 
  -6   1   1        0.27        1.41      0.76 o 
  -5   1   1        1.94        0.65      0.61 o 
  -4   1   1        8.56        7.55      0.55 o 
  -3   1   1      145.14      167.88      2.17 o 
  -2   1   1      168.44      152.96      2.09 o 
  -1   1   1     2193.90     2025.02     67.57 o 
   2   1   1     1161.97     1106.98     12.55 o 
   3   1   1       95.76       97.48      1.45 o 
   4   1   1       98.74      114.69      2.26 o 
   5   1   1        0.15       -0.13      0.60 o 
   6   1   1        3.88        4.20      0.75 o 
   7   1   1        2.73        4.44      1.09 o 
  -7   2   1        0.19       -0.88      1.12 o 
  -6   2   1        2.69        3.38      0.82 o 
  -5   2   1       11.03        8.38      0.80 o 
  -4   2   1        5.41        5.45      0.52 o 
  -3   2   1        6.55        4.49      0.36 o 
  -2   2   1       10.75       12.63      0.77 o 
   1   2   1     2100.50     2084.93     69.81 o 
   2   2   1       67.10       56.51      2.49 o 
   3   2   1       31.61       35.38      0.86 o 
   4   2   1       77.47       91.74      2.03 o 
   5   2   1        1.58        1.23      0.98 o 
   6   2   1        8.45        6.69      0.91 o 
   7   2   1        0.00       -0.42      0.94 o 
  -7   3   1        1.18        3.57      1.36 o 
  -6   3   1        0.00        0.90      0.88 o 
  -5   3   1        5.40        4.15      0.59 o 
  -4   3   1        7.09        6.90      0.51 o 
  -3   3   1       89.58       91.04      2.97 o 
  -2   3   1       89.80       88.90      2.56 o 
  -1   3   1       84.27       87.44      1.86 o 
   0   3   1      159.75      163.67      1.61 o 
   1   3   1      100.77      112.19      4.43 o 
   2   3   1       13.66       11.34      0.37 o 
   3   3   1        0.58        0.44      0.39 o 
   4   3   1        7.72        9.68      0.69 o 
   5   3   1       22.93       22.03      1.02 o 
   6   3   1        9.44        7.63      0.88 o 
  -6   4   1        0.00       -0.06      1.17 o 
  -5   4   1        8.02        7.19      1.03 o 
  -4   4   1        0.01        0.80      0.68 o 
  -3   4   1        5.91        5.86      0.40 o 
  -2   4   1      217.89      228.48     13.30 o 
  -1   4   1      125.76      127.71      7.55 o 
   0   4   1       58.33       67.89      3.25 o 
   1   4   1      214.99      228.74     11.90 o 
   2   4   1       16.31       19.59      0.48 o 
   3   4   1        7.42        7.05      0.46 o 
   4   4   1        0.16       -0.33      0.63 o 
   5   4   1        1.80        1.79      1.09 o 
   6   4   1        0.53        0.25      1.04 o 
  -6   5   1        0.07       -1.03      1.25 o 
  -5   5   1        1.48        1.35      1.06 o 
  -4   5   1        0.66        0.19      1.60 o 
  -3   5   1        5.60        4.75      0.48 o 
  -2   5   1       10.03        9.49      0.90 o 
  -1   5   1       27.40       29.10      2.39 o 
   0   5   1        0.02       -0.11      0.25 o 
   1   5   1        5.33        4.80      0.87 o 
   2   5   1       94.59       96.39      2.53 o 
   3   5   1        2.25        1.74      0.42 o 
   4   5   1        0.17        0.35      1.00 o 
   5   5   1        0.56        2.56      1.18 o 
   6   5   1        0.41        1.70      1.33 o 
  -5   6   1       10.80       10.71      1.61 o 
  -4   6   1        9.74        8.06      1.82 o 
  -3   6   1        0.62       -0.24      1.90 o 
  -2   6   1        6.08        3.91      0.59 o 
  -1   6   1        1.71        1.62      0.37 o 
   0   6   1       10.84        8.41      0.96 o 
   1   6   1        0.64        0.86      0.29 o 
   2   6   1       18.55       16.52      0.69 o 
   3   6   1        0.08        1.32      1.23 o 
   4   6   1        0.01        0.39      1.00 o 
   5   6   1        0.10        0.84      1.20 o 
  -4   7   1        3.51        3.35      1.26 o 
  -3   7   1        1.49        2.54      1.95 o 
  -2   7   1        0.59       -0.17      1.13 o 
  -1   7   1        0.00       -0.12      0.48 o 
   0   7   1        2.46        1.50      0.42 o 
   1   7   1       13.74       12.74      0.76 o 
   2   7   1        3.88        6.44      1.15 o 
   3   7   1        0.09        1.13      0.91 o 
   4   7   1        1.85        3.06      1.68 o 
  -3   8   1        0.02        0.17      1.32 o 
  -2   8   1        0.06       -1.58      1.68 o 
  -1   8   1        4.76       10.52      2.29 o 
   0   8   1        0.09        0.67      0.81 o 
   1   8   1        0.02       -0.40      0.76 o 
   2   8   1        1.57        1.12      1.00 o 
   3   8   1        0.58       -0.17      1.07 o 
  -2   9   1        3.42        3.75      1.49 o 
  -1   9   1        0.15        0.79      1.80 o 
   1   9   1        0.00        0.44      2.79 o 
   2   9   1        3.57        3.79      1.23 o 
  -6   0   2       19.70       21.66      1.28 o 
  -4   0   2       23.61       24.44      1.10 o 
  -2   0   2      117.36      132.37      2.16 o 
   2   0   2     1501.05     1411.76     27.13 o 
   4   0   2       16.18       17.87      1.10 o 
   6   0   2        6.18        4.59      1.23 o 
  -7   1   2        0.55       -0.31      0.88 o 
  -6   1   2        2.03        2.17      0.75 o 
  -5   1   2        8.81        8.79      0.79 o 
  -4   1   2       51.61       55.53      1.19 o 
  -3   1   2        2.83        2.53      0.32 o 
  -2   1   2      448.75      431.34      4.68 o 
  -1   1   2      178.51      164.87      1.77 o 
   2   1   2      864.78      867.72      9.96 o 
   3   1   2       25.43       22.51      0.58 o 
   4   1   2      131.64      157.30      2.67 o 
   5   1   2        2.42        1.63      0.60 o 
   6   1   2        4.78        4.06      0.81 o 
   7   1   2        0.06        0.34      1.18 o 
  -7   2   2        4.78        3.55      1.15 o 
  -6   2   2        3.83        3.14      0.84 o 
  -5   2   2        2.11        1.59      1.47 o 
  -4   2   2        0.03        0.95      0.41 o 
  -3   2   2      194.71      240.81      7.25 o 
  -2   2   2      189.17      177.98      4.05 o 
  -1   2   2     1061.85      967.32     12.47 o 
   0   2   2        2.18        3.57      0.38 o 
   1   2   2      502.19      457.55      6.54 o 
   2   2   2        3.98        3.76      0.30 o 
   3   2   2      341.64      391.69     11.51 o 
   4   2   2       10.27       12.18      0.88 o 
   5   2   2        3.32        1.77      0.57 o 
   6   2   2        0.26        2.00      0.91 o 
   7   2   2        0.05       -0.08      0.90 o 
  -7   3   2        7.37        6.60      1.43 o 
  -6   3   2        2.34        2.59      0.78 o 
  -5   3   2        0.00        0.13      0.52 o 
  -4   3   2        0.37        0.29      0.33 o 
  -3   3   2      173.85      190.38      3.08 o 
  -2   3   2       78.56       69.18      1.01 o 
  -1   3   2      237.19      227.60      4.72 o 
   0   3   2       35.69       29.11      0.45 o 
   2   3   2      964.37      951.65     57.68 o 
   3   3   2       60.36       74.43      3.86 o 
   4   3   2        5.20        3.97      0.57 o 
   5   3   2        0.29       -0.01      0.75 o 
   6   3   2        0.02        0.63      0.71 o 
  -6   4   2        2.88        3.95      1.15 o 
  -5   4   2       18.21       15.21      1.44 o 
  -4   4   2        8.12        7.26      1.39 o 
  -3   4   2        3.54        3.10      0.60 o 
  -2   4   2       41.82       43.48      1.10 o 
  -1   4   2       41.65       39.70      1.09 o 
   0   4   2       16.39       16.34      0.55 o 
   2   4   2      245.50      242.79     12.57 o 
   3   4   2        0.42       -0.20      0.34 o 
   4   4   2       28.97       34.79      1.40 o 
   5   4   2       13.73       11.54      1.11 o 
   6   4   2        0.07        0.65      1.13 o 
  -6   5   2        0.00        1.30      1.74 o 
  -5   5   2        0.22        2.31      1.16 o 
  -4   5   2        2.15        2.27      1.05 o 
  -3   5   2       11.80       12.65      0.55 o 
  -2   5   2       13.83       13.87      1.19 o 
  -1   5   2      146.08      151.44      7.53 o 
   0   5   2        0.15        0.32      0.23 o 
   1   5   2       10.15       10.79      1.10 o 
   2   5   2       22.40       25.62      0.89 o 
   3   5   2        3.22        2.47      0.57 o 
   4   5   2        0.38        0.71      0.90 o 
   5   5   2        3.45        3.68      1.78 o 
   6   5   2        1.16       -0.33      2.56 o 
  -5   6   2        3.79        3.56      1.20 o 
  -4   6   2        0.67        1.08      1.04 o 
  -3   6   2        0.39        0.03      0.69 o 
  -2   6   2        0.12        0.61      0.66 o 
  -1   6   2        7.98        6.91      0.44 o 
   0   6   2       67.03       67.14      7.72 o 
   1   6   2       28.39       23.45      2.61 o 
   2   6   2       75.94       82.45      1.59 o 
   3   6   2        2.25        2.26      0.68 o 
   4   6   2        0.62        0.31      1.02 o 
   5   6   2        0.88        2.00      1.37 o 
  -4   7   2        0.02       -0.96      0.96 o 
  -3   7   2        0.93        1.35      1.50 o 
  -2   7   2        0.73        1.58      0.88 o 
  -1   7   2       32.04       31.71      2.18 o 
   0   7   2        0.88        0.93      0.45 o 
   1   7   2        7.86        6.52      1.03 o 
   2   7   2        1.20        2.30      0.63 o 
   3   7   2        0.75       -0.02      1.34 o 
   4   7   2        0.68       -0.94      1.06 o 
  -3   8   2        8.24        8.55      1.21 o 
  -2   8   2        0.22       -0.45      1.74 o 
  -1   8   2        5.32        4.76      0.87 o 
   0   8   2        3.09        1.35      1.09 o 
   1   8   2        0.44       -0.28      0.63 o 
   2   8   2        1.54        0.63      1.15 o 
   3   8   2        0.24        0.61      0.99 o 
  -2   9   2        0.00       -0.30      1.67 o 
  -1   9   2        0.33        0.33      0.99 o 
   1   9   2        5.17        4.23      1.71 o 
   2   9   2        5.57        6.48      1.30 o 
  -7   0   3        1.50        0.24      1.11 o 
  -5   0   3        0.76        0.14      0.70 o 
  -3   0   3      103.93       99.47      2.18 o 
  -1   0   3      109.50       86.27      1.29 o 
   1   0   3        1.70        1.09      0.21 o 
   3   0   3     1265.03     1337.09     22.33 o 
   5   0   3        6.85        8.04      0.97 o 
   7   0   3       12.77       13.54      1.45 o 
  -7   1   3        6.00        6.66      2.40 o 
  -6   1   3        3.65        4.53      0.76 o 
  -5   1   3        3.31        2.98      1.00 o 
  -4   1   3        1.96        1.61      0.79 o 
  -3   1   3      110.73      118.62      1.57 o 
  -2   1   3        0.08        0.03      0.17 o 
  -1   1   3      170.86      155.97      1.62 o 
   2   1   3        0.17       -0.18      0.23 o 
   3   1   3      552.59      595.60      7.35 o 
   4   1   3       14.39       14.29      0.70 o 
   5   1   3        0.27       -0.56      0.56 o 
   6   1   3        0.64        0.73      1.00 o 
   7   1   3        1.11        1.56      0.91 o 
  -7   2   3        1.69        2.04      1.14 o 
  -6   2   3        5.52        5.14      0.81 o 
  -5   2   3        0.23        0.17      0.60 o 
  -4   2   3        1.12        0.82      0.40 o 
  -3   2   3       17.61       18.12      0.86 o 
  -2   2   3      142.73      149.03      1.72 o 
  -1   2   3        6.40        7.60      0.21 o 
   2   2   3       29.82       29.96      0.57 o 
   3   2   3      170.65      164.04      2.67 o 
   4   2   3        0.01       -0.54      0.54 o 
   5   2   3       10.37       11.54      0.82 o 
   6   2   3        0.33        1.08      0.89 o 
   7   2   3        0.20       -1.23      2.41 o 
  -7   3   3        0.01        0.23      1.45 o 
  -6   3   3        0.37        1.35      0.71 o 
  -5   3   3        2.90        0.99      1.39 o 
  -4   3   3       19.43       16.99      1.83 o 
  -3   3   3        2.61        2.91      0.40 o 
  -2   3   3      412.26      465.48     14.87 o 
  -1   3   3      145.50      148.18      1.74 o 
   0   3   3       86.71      100.17      2.26 o 
   1   3   3      196.72      185.47      7.17 o 
   2   3   3      253.52      269.23      8.99 o 
   3   3   3        0.27       -0.02      0.48 o 
   4   3   3       15.87       14.88      0.90 o 
   5   3   3        3.52        6.24      0.89 o 
   6   3   3        0.34        0.69      2.24 o 
  -6   4   3        2.09        3.01      1.24 o 
  -5   4   3        8.64        6.29      1.07 o 
  -4   4   3       17.50       17.77      2.36 o 
  -3   4   3        0.95        1.40      0.38 o 
  -2   4   3       74.47       89.37      4.34 o 
  -1   4   3      740.13      775.99     27.55 o 
   0   4   3       50.96       50.96      1.02 o 
   1   4   3     1318.44     1350.71     43.20 o 
   2   4   3      115.12      116.08      5.94 o 
   3   4   3       24.63       23.09      1.32 o 
   4   4   3        0.58        0.60      0.69 o 
   5   4   3        6.26        5.18      1.21 o 
   6   4   3        0.41        1.18      1.11 o 
  -6   5   3        2.64        2.65      1.50 o 
  -5   5   3        1.26        0.56      1.12 o 
  -4   5   3        2.62        2.07      0.91 o 
  -3   5   3        1.00        1.10      0.35 o 
  -2   5   3        5.75        4.25      0.75 o 
  -1   5   3      293.18      306.95     14.78 o 
   0   5   3        5.52        5.51      0.44 o 
   1   5   3      505.50      534.35     34.83 o 
   2   5   3        1.61        0.94      0.35 o 
   3   5   3       34.25       32.56      1.05 o 
   4   5   3        3.26        2.46      0.88 o 
   5   5   3        1.21        1.28      1.94 o 
   6   5   3        0.00        0.82      1.63 o 
  -5   6   3        4.39        4.77      1.40 o 
  -4   6   3        0.34       -0.79      0.79 o 
  -3   6   3        7.26        8.40      0.89 o 
  -2   6   3        2.77        1.37      0.71 o 
  -1   6   3      178.95      202.53      9.95 o 
   0   6   3       29.84       29.02      2.37 o 
   1   6   3       11.28       10.11      0.45 o 
   2   6   3        0.35        0.42      0.48 o 
   3   6   3        4.27        3.49      0.72 o 
   4   6   3        0.79        1.38      1.21 o 
   5   6   3        2.28        1.48      1.36 o 
  -4   7   3        5.11        5.20      1.13 o 
  -3   7   3        1.93        2.34      1.60 o 
  -2   7   3        5.35        3.01      0.88 o 
  -1   7   3       27.45       26.82      1.69 o 
   0   7   3        0.10       -0.43      0.46 o 
   1   7   3       29.35       33.46      3.28 o 
   2   7   3        8.75        8.69      0.84 o 
   3   7   3        4.07        4.19      1.05 o 
   4   7   3        0.98        1.14      1.13 o 
  -3   8   3        0.05       -0.88      1.11 o 
  -2   8   3        2.99        4.30      2.37 o 
  -1   8   3        2.31        2.53      1.11 o 
   0   8   3       10.41       14.10      0.99 o 
   1   8   3       28.76       30.91      4.25 o 
   2   8   3        7.57       10.81      1.30 o 
   3   8   3        0.82        0.51      1.05 o 
  -2   9   3        1.53        0.98      1.49 o 
  -1   9   3        0.53        1.00      1.31 o 
   0   9   3        5.51        4.85      2.48 o 
   1   9   3        2.77        6.22      3.50 o 
   2   9   3        0.17        1.66      1.27 o 
  -6   0   4       23.55       24.47      1.42 o 
  -4   0   4        0.46        1.15      0.67 o 
  -2   0   4       80.65       63.33      1.10 o 
   2   0   4      632.12      591.24      9.43 o 
   4   0   4       17.54       20.90      1.20 o 
   6   0   4        6.31        2.41      1.34 o 
  -7   1   4        0.35       -0.96      0.96 o 
  -6   1   4        9.23       12.04      0.91 o 
  -5   1   4        5.21        5.64      0.59 o 
  -4   1   4       12.45        9.54      1.07 o 
  -3   1   4        2.37        2.83      0.31 o 
  -2   1   4       41.03       39.53      1.58 o 
  -1   1   4       83.90       75.09      0.78 o 
   0   1   4        1.75        0.77      0.09 o 
   2   1   4      582.87      533.91      5.80 o 
   3   1   4      490.54      482.12      9.67 o 
   4   1   4        0.19        1.47      0.88 o 
   5   1   4       28.28       32.85      1.11 o 
   6   1   4        6.60        8.33      0.93 o 
   7   1   4        0.76       -0.31      0.93 o 
  -7   2   4        0.38        0.24      0.94 o 
  -6   2   4        9.72        8.06      0.74 o 
  -5   2   4        7.32        8.19      0.68 o 
  -4   2   4       35.06       38.65      1.49 o 
  -3   2   4        7.11        7.83      1.27 o 
  -2   2   4     1333.72     1383.33     23.26 o 
  -1   2   4       82.15       80.89      1.36 o 
   0   2   4       13.38       14.86      0.35 o 
   2   2   4        8.89        7.33      0.58 o 
   3   2   4       56.47       61.04      2.43 o 
   4   2   4        5.45        5.35      0.68 o 
   5   2   4        5.99        5.05      1.25 o 
   6   2   4        2.66        3.51      0.85 o 
   7   2   4        4.57        3.01      1.00 o 
  -6   3   4       18.86       17.30      1.01 o 
  -5   3   4        0.78        0.39      0.64 o 
  -4   3   4        2.12        1.92      0.43 o 
  -3   3   4       87.42       90.87      1.83 o 
  -2   3   4      102.84      115.57      5.33 o 
  -1   3   4      154.20      150.07      1.78 o 
   0   3   4      198.05      214.87      2.11 o 
   1   3   4     1770.06     1780.24     40.95 o 
   2   3   4     1160.41     1165.23     54.09 o 
   3   3   4        4.03        4.88      0.72 o 
   4   3   4        0.10        0.73      0.62 o 
   5   3   4        3.20        0.70      1.25 o 
   6   3   4        0.01       -0.15      0.84 o 
  -6   4   4        0.12       -1.20      1.21 o 
  -5   4   4        4.34        3.34      1.11 o 
  -4   4   4        0.08        0.04      0.54 o 
  -3   4   4        0.52        0.31      0.25 o 
  -2   4   4        4.70        3.81      0.24 o 
  -1   4   4        6.02        5.52      0.35 o 
   0   4   4      167.82      167.86      7.37 o 
   1   4   4      404.34      384.99     21.05 o 
   2   4   4      355.86      366.33     13.96 o 
   3   4   4        0.41        0.77      0.54 o 
   4   4   4        5.71        6.00      0.98 o 
   5   4   4        3.20        2.89      1.10 o 
   6   4   4        0.45        0.23      1.08 o 
  -6   5   4        1.29        1.05      1.25 o 
  -5   5   4        0.04        1.72      1.49 o 
  -4   5   4       86.30       83.46      2.42 o 
  -3   5   4        0.02       -0.34      0.46 o 
  -2   5   4      118.99      114.26      7.45 o 
  -1   5   4        2.39        1.65      0.40 o 
   0   5   4       13.03       12.84      1.02 o 
   1   5   4        6.64        5.81      0.37 o 
   2   5   4        3.93        2.78      0.42 o 
   3   5   4        0.07       -0.46      1.11 o 
   4   5   4        0.18       -0.74      0.74 o 
   5   5   4        0.32        0.02      1.16 o 
   6   5   4        0.16        1.01      1.62 o 
  -5   6   4        0.01       -0.84      0.97 o 
  -4   6   4        8.15        9.65      2.41 o 
  -3   6   4        1.06        0.40      0.85 o 
  -2   6   4       12.93       12.58      2.37 o 
  -1   6   4       54.13       54.84      4.71 o 
   0   6   4       66.17       74.15      6.06 o 
   1   6   4        2.80        3.88      0.38 o 
   2   6   4       43.13       42.65      1.67 o 
   3   6   4        0.05        0.16      0.69 o 
   4   6   4        0.06       -0.71      0.98 o 
   5   6   4        4.30        3.56      1.40 o 
  -4   7   4        4.11        1.82      1.22 o 
  -3   7   4        0.87        0.80      1.01 o 
  -2   7   4       11.74       10.63      1.95 o 
  -1   7   4       20.14       19.41      0.82 o 
   0   7   4        6.04        5.12      1.27 o 
   1   7   4       17.90       21.54      2.30 o 
   2   7   4       15.95       14.93      1.69 o 
   3   7   4       57.19       54.48      4.91 o 
   4   7   4        1.32        1.11      1.21 o 
  -3   8   4        3.26        4.75      2.56 o 
  -2   8   4        9.60        9.18      1.86 o 
  -1   8   4        2.40        2.11      1.05 o 
   0   8   4        4.09        4.48      1.01 o 
   1   8   4        2.62        2.63      0.70 o 
   2   8   4        2.82        1.84      1.15 o 
   3   8   4        1.77        1.17      1.53 o 
  -2   9   4        1.01       -1.45      1.45 o 
  -1   9   4        0.81        1.64      1.38 o 
   0   9   4        6.44        7.39      2.38 o 
   1   9   4        2.44        4.98      3.39 o 
   2   9   4        0.25       -1.58      2.24 o 
  -7   0   5        0.20        0.82      1.20 o 
  -5   0   5       33.62       40.89      1.55 o 
  -3   0   5      210.06      202.96      3.48 o 
   1   0   5      107.42      113.46      2.32 o 
   3   0   5       55.12       54.33      1.48 o 
   5   0   5        5.52        4.57      1.01 o 
   7   0   5        1.98       -0.17      1.25 o 
  -7   1   5        1.55        0.91      0.84 o 
  -6   1   5       19.63       20.25      0.96 o 
  -5   1   5        0.17        0.72      0.52 o 
  -4   1   5        4.17        3.81      0.46 o 
  -3   1   5       99.89      119.17      3.37 o 
  -2   1   5       22.89       22.43      0.39 o 
  -1   1   5       56.10       37.29      0.59 o 
   0   1   5       64.29       61.75      0.83 o 
   1   1   5      109.92       83.44      1.47 o 
   2   1   5      515.51      507.58      5.50 o 
   3   1   5      190.55      192.47      3.16 o 
   4   1   5       20.60       24.32      0.85 o 
   5   1   5        0.20       -0.16      0.62 o 
   6   1   5        1.22        1.39      0.80 o 
   7   1   5        0.08        0.12      1.17 o 
  -7   2   5        7.45        5.48      0.95 o 
  -6   2   5       37.98       36.08      1.16 o 
  -5   2   5        9.61        8.56      0.65 o 
  -4   2   5        1.24        1.72      0.40 o 
  -3   2   5        0.01       -0.07      0.29 o 
  -2   2   5       56.13       60.69      0.76 o 
  -1   2   5      271.62      301.55      3.75 o 
   0   2   5      644.63      630.05      6.66 o 
   1   2   5        3.44        3.72      0.35 o 
   2   2   5      727.03      712.72     31.40 o 
   3   2   5        5.34        3.12      0.57 o 
   4   2   5       58.35       63.62      2.25 o 
   5   2   5        0.00       -0.46      0.71 o 
   6   2   5        0.93        0.78      0.76 o 
   7   2   5        0.07        0.22      1.11 o 
  -6   3   5        3.79        3.55      0.88 o 
  -5   3   5        7.97        6.24      1.05 o 
  -4   3   5       44.86       50.05      1.82 o 
  -3   3   5        1.61        1.74      0.46 o 
  -2   3   5        1.36        0.61      0.10 o 
  -1   3   5        2.64        2.46      0.24 o 
   0   3   5      372.95      379.96     13.11 o 
   1   3   5       19.41       14.99      1.52 o 
   2   3   5      519.57      480.22     21.65 o 
   3   3   5        0.00       -0.15      0.47 o 
   4   3   5       37.75       39.82      1.49 o 
   5   3   5       21.08       24.75      1.95 o 
   6   3   5        5.12        3.27      0.84 o 
  -6   4   5        6.23        6.98      2.34 o 
  -5   4   5        0.08       -0.90      1.51 o 
  -4   4   5       26.30       26.86      0.97 o 
  -3   4   5        4.74        2.80      0.23 o 
  -2   4   5      204.12      214.02      3.83 o 
  -1   4   5        4.24        3.68      0.37 o 
   0   4   5      247.64      234.68     11.10 o 
   1   4   5      125.28      118.10     10.67 o 
   2   4   5     1066.02     1174.62     24.89 o 
   3   4   5       34.90       30.12      1.99 o 
   4   4   5        5.41        4.22      0.83 o 
   5   4   5        5.08        3.14      0.85 o 
   6   4   5        0.70       -1.89      2.57 o 
  -6   5   5        0.65        0.53      2.61 o 
  -5   5   5        4.83        4.58      2.63 o 
  -4   5   5        2.04        1.72      0.92 o 
  -3   5   5        0.42       -0.17      0.65 o 
  -2   5   5        3.62        2.69      0.35 o 
  -1   5   5        9.07        8.51      0.46 o 
   0   5   5       45.00       51.90      2.97 o 
   1   5   5        2.05        2.65      0.34 o 
   2   5   5      614.87      637.43     25.24 o 
   3   5   5      236.26      261.23     16.09 o 
   4   5   5        9.57        7.38      1.05 o 
   5   5   5        5.95        0.81      1.43 o 
   6   5   5        0.26        0.86      1.56 o 
  -5   6   5        6.58        8.25      1.37 o 
  -4   6   5        0.14       -0.25      0.92 o 
  -3   6   5        1.03        0.74      0.88 o 
  -2   6   5        8.97        6.51      1.36 o 
  -1   6   5       48.41       52.00      2.55 o 
   0   6   5        0.06       -0.22      0.36 o 
   1   6   5       11.04       10.29      0.91 o 
   2   6   5      176.02      168.18      8.95 o 
   3   6   5        9.52        8.32      0.81 o 
   4   6   5        0.17        0.23      1.21 o 
   5   6   5        4.12        7.41      1.49 o 
  -4   7   5       17.36       16.39      3.42 o 
  -3   7   5        1.68        0.15      1.50 o 
  -2   7   5       20.50       21.64      1.31 o 
  -1   7   5        0.94        0.34      0.47 o 
   0   7   5       58.01       62.98      4.10 o 
   1   7   5        5.71        5.85      0.78 o 
   2   7   5        0.54        0.19      0.73 o 
   3   7   5       19.76       18.91      1.44 o 
   4   7   5        0.31        2.44      1.47 o 
  -3   8   5        0.04        1.63      1.63 o 
  -2   8   5        0.73        1.94      1.04 o 
  -1   8   5        0.25        0.87      0.91 o 
   0   8   5        7.24        4.94      1.09 o 
   1   8   5        0.02       -0.71      0.75 o 
   2   8   5       67.09       66.26     10.11 o 
   3   8   5        0.19       -0.64      1.30 o 
  -2   9   5        5.06        3.73      1.42 o 
  -1   9   5        0.00        0.16      1.44 o 
   0   9   5        3.05        2.86      3.20 o 
   1   9   5        0.40        1.59      2.38 o 
  -6   0   6       53.16       66.99      2.09 o 
  -4   0   6        7.35        6.56      0.71 o 
  -2   0   6      118.86      110.88      1.64 o 
   0   0   6      121.60      110.37      2.23 o 
   2   0   6       13.81       14.45      0.57 o 
   4   0   6       83.94       91.68      2.53 o 
   6   0   6        2.19        1.49      1.26 o 
  -7   1   6        0.00        0.37      0.95 o 
  -6   1   6        1.12        1.24      1.02 o 
  -5   1   6        3.67        3.75      0.57 o 
  -4   1   6       15.24       15.44      0.58 o 
  -3   1   6       72.88       73.32      1.04 o 
  -2   1   6       20.39       17.16      0.64 o 
  -1   1   6       73.92       73.77      0.83 o 
   0   1   6       21.87       17.94      0.39 o 
   1   1   6      198.64      164.47      2.00 o 
   2   1   6       28.10       23.73      0.49 o 
   3   1   6       13.17       11.46      0.57 o 
   4   1   6      182.35      188.33      3.17 o 
   5   1   6        0.39        0.04      1.17 o 
   6   1   6        0.79        0.44      0.92 o 
   7   1   6        0.06       -1.00      1.05 o 
  -7   2   6        0.69        0.32      1.02 o 
  -6   2   6        3.14        4.01      0.76 o 
  -5   2   6       24.81       27.96      0.89 o 
  -4   2   6        0.85        0.29      0.36 o 
  -3   2   6      126.73      135.63      1.78 o 
  -2   2   6       19.85       18.12      0.70 o 
  -1   2   6       14.49       19.28      0.32 o 
   0   2   6     1355.67     1292.49     18.38 o 
   1   2   6      366.92      353.65      4.42 o 
   2   2   6      257.41      254.19      9.50 o 
   3   2   6       87.10       96.71      2.14 o 
   4   2   6        0.37       -0.23      0.52 o 
   5   2   6        2.86        2.90      0.93 o 
   6   2   6        0.72       -0.34      1.42 o 
   7   2   6        0.13       -1.06      1.06 o 
  -6   3   6        0.19       -0.58      1.66 o 
  -5   3   6        0.75        1.52      0.67 o 
  -4   3   6       21.89       20.01      0.69 o 
  -3   3   6       99.19      118.02      1.73 o 
  -2   3   6       19.71       18.53      0.57 o 
  -1   3   6        1.74        1.51      0.17 o 
   0   3   6      125.39      124.64      4.57 o 
   1   3   6      116.59      105.37      6.62 o 
   2   3   6     1512.46     1583.83     26.14 o 
   3   3   6      110.02       97.86      4.91 o 
   4   3   6      111.53      116.88      3.22 o 
   5   3   6        1.66        0.90      0.69 o 
   6   3   6        0.73       -0.91      1.42 o 
  -6   4   6        0.18       -0.33      1.18 o 
  -5   4   6        3.35        5.72      1.04 o 
  -4   4   6        7.34        8.77      0.60 o 
  -3   4   6        6.29        6.19      0.49 o 
  -2   4   6        1.82        1.50      0.64 o 
  -1   4   6      285.80      307.39      3.95 o 
   0   4   6      344.20      374.64     14.63 o 
   1   4   6        0.20        0.26      0.36 o 
   2   4   6     1092.92     1110.08     55.78 o 
   3   4   6        0.03        0.61      0.65 o 
   4   4   6       11.10       14.21      1.05 o 
   5   4   6        0.78        0.74      0.86 o 
   6   4   6        1.28        1.31      2.04 o 
  -6   5   6        0.01       -0.22      1.47 o 
  -5   5   6        4.17        4.87      0.94 o 
  -4   5   6       13.51       12.50      1.05 o 
  -3   5   6       28.04       28.14      1.94 o 
  -2   5   6        1.88        2.05      0.31 o 
  -1   5   6        1.44        1.58      0.22 o 
   0   5   6      253.41      271.67     14.36 o 
   1   5   6       12.96       12.87      0.93 o 
   2   5   6        4.61        4.14      0.49 o 
   3   5   6       30.25       26.30      4.75 o 
   4   5   6        2.39        2.13      0.97 o 
   5   5   6        0.01        0.24      1.26 o 
   6   5   6        4.52        0.52      3.17 o 
  -5   6   6        0.40       -0.76      1.23 o 
  -4   6   6        0.91       -0.19      2.06 o 
  -3   6   6        2.77        2.99      1.08 o 
  -2   6   6        0.06       -0.70      0.70 o 
  -1   6   6       28.65       28.80      3.12 o 
   0   6   6      142.69      151.12      9.79 o 
   1   6   6       23.62       21.94      2.88 o 
   2   6   6      777.87      860.83     28.83 o 
   3   6   6       25.37       27.51      1.83 o 
   4   6   6        6.81        3.72      1.05 o 
   5   6   6        0.64       -0.95      1.71 o 
  -4   7   6        0.41        0.85      1.05 o 
  -3   7   6        0.30        0.47      1.09 o 
  -2   7   6        4.59        2.86      1.02 o 
  -1   7   6        7.49        7.79      0.94 o 
   0   7   6        1.36        0.59      0.46 o 
   1   7   6       32.38       36.52      3.06 o 
   2   7   6        2.75        2.32      0.73 o 
   3   7   6        0.08        0.11      0.94 o 
   4   7   6        0.05       -0.56      1.20 o 
  -3   8   6        6.09        7.48      1.60 o 
  -2   8   6        0.02        0.46      0.81 o 
  -1   8   6       17.86       20.10      1.30 o 
   0   8   6       13.40       13.16      1.10 o 
   1   8   6       10.49       13.35      1.58 o 
   2   8   6        0.45        0.79      1.04 o 
   3   8   6        0.00        1.17      1.57 o 
  -2   9   6        1.86        0.68      1.25 o 
  -1   9   6        0.06        0.31      0.95 o 
   0   9   6        3.48        2.99      1.18 o 
   1   9   6        4.48        5.83      2.65 o 
  -7   0   7        0.32       -1.34      1.34 o 
  -5   0   7      108.77      114.77      2.77 o 
  -3   0   7       61.42       62.06      1.14 o 
   1   0   7        4.41        2.86      0.34 o 
   3   0   7       30.39       29.64      1.33 o 
   5   0   7        0.07        0.25      0.94 o 
   7   0   7        4.71        1.52      1.77 o 
  -7   1   7        0.75        0.40      1.03 o 
  -6   1   7        5.87        6.05      1.27 o 
  -5   1   7      128.94      137.83      2.35 o 
  -4   1   7       53.55       55.84      2.17 o 
  -3   1   7      354.64      395.14      5.70 o 
  -2   1   7       24.14       21.01      0.34 o 
  -1   1   7        2.01        1.90      0.31 o 
   0   1   7      421.18      396.79      4.32 o 
   1   1   7      479.93      483.66      5.63 o 
   2   1   7      222.62      217.69     10.60 o 
   3   1   7      229.65      236.06      7.87 o 
   4   1   7       74.11       78.62      1.64 o 
   5   1   7        1.34       -0.27      0.83 o 
   6   1   7        0.19       -0.33      1.04 o 
   7   1   7        0.32       -0.75      1.02 o 
  -7   2   7       10.68       13.65      4.37 o 
  -6   2   7        6.79        6.21      0.84 o 
  -5   2   7       21.79       20.28      0.76 o 
  -4   2   7        0.00        0.36      0.34 o 
  -3   2   7        1.12        0.67      0.22 o 
  -2   2   7       82.52       87.68      1.10 o 
  -1   2   7       17.22       15.28      0.61 o 
   0   2   7        1.76        2.11      0.29 o 
   1   2   7      366.92      337.79      4.91 o 
   2   2   7       86.82       94.85      3.67 o 
   3   2   7        7.00        4.85      1.10 o 
   4   2   7        5.48        7.02      0.72 o 
   5   2   7        0.02       -0.01      1.03 o 
   6   2   7        4.39        4.33      0.86 o 
  -6   3   7        0.02        1.78      2.05 o 
  -5   3   7        9.31        9.89      0.65 o 
  -4   3   7        0.81        0.36      0.88 o 
  -3   3   7      344.57      337.95      5.99 o 
  -2   3   7        0.00        0.03      0.13 o 
  -1   3   7       20.96       19.03      0.40 o 
   0   3   7       44.20       42.83      1.26 o 
   1   3   7       45.11       40.83      1.80 o 
   2   3   7       36.55       32.71      0.89 o 
   3   3   7       25.77       20.58      2.63 o 
   4   3   7       25.35       23.41      2.39 o 
   5   3   7        4.09        1.93      0.89 o 
   6   3   7        3.87        2.56      0.96 o 
  -6   4   7        1.28        1.44      1.14 o 
  -5   4   7        2.44        2.85      1.06 o 
  -4   4   7       14.59       19.09      1.45 o 
  -3   4   7       90.63      100.21      4.05 o 
  -2   4   7       74.39       76.09      2.61 o 
  -1   4   7      222.69      210.82      6.06 o 
   0   4   7       38.11       29.37      1.44 o 
   1   4   7      102.76      100.05      2.41 o 
   2   4   7      407.64      399.99     10.42 o 
   3   4   7       19.67       21.83      1.07 o 
   4   4   7       13.35       10.27      1.01 o 
   5   4   7        0.08        0.60      1.92 o 
   6   4   7        1.60        1.38      1.32 o 
  -6   5   7        2.59        1.15      1.13 o 
  -5   5   7        1.46        0.98      1.10 o 
  -4   5   7        0.73        1.54      1.83 o 
  -3   5   7       18.39       16.53      1.10 o 
  -2   5   7        4.26        4.33      0.71 o 
  -1   5   7       98.38      104.75      1.79 o 
   0   5   7        0.93        1.10      0.28 o 
   1   5   7       14.06       11.52      1.64 o 
   2   5   7       68.11       62.69      1.46 o 
   3   5   7      193.22      192.78      4.66 o 
   4   5   7       33.23       29.87      1.56 o 
   5   5   7        0.03        0.56      1.74 o 
  -5   6   7        0.33        1.11      1.09 o 
  -4   6   7        0.96        0.04      1.02 o 
  -3   6   7       13.75       10.10      1.22 o 
  -2   6   7        0.63        0.74      1.12 o 
  -1   6   7      139.45      151.52     16.54 o 
   0   6   7        7.30        6.55      0.45 o 
   1   6   7       23.07       25.63      0.80 o 
   2   6   7        4.77        3.83      0.78 o 
   3   6   7       15.82       14.55      0.93 o 
   4   6   7        5.25        5.36      1.20 o 
   5   6   7        2.25        2.56      1.29 o 
  -4   7   7        0.36       -0.30      1.55 o 
  -3   7   7        0.56        1.36      1.15 o 
  -2   7   7        0.00        1.18      0.78 o 
  -1   7   7        0.50        0.22      0.62 o 
   0   7   7        4.34        3.30      1.22 o 
   1   7   7        0.11       -0.26      0.49 o 
   2   7   7        0.11       -0.50      0.87 o 
   3   7   7        2.61        2.60      1.01 o 
   4   7   7        0.01        0.98      1.35 o 
  -3   8   7        0.00       -0.49      1.04 o 
  -2   8   7        0.03       -0.15      1.03 o 
  -1   8   7        0.31        0.69      0.99 o 
   0   8   7       14.77       12.53      1.87 o 
   1   8   7       59.69       63.91      5.91 o 
   2   8   7       22.64       19.54      1.22 o 
   3   8   7       19.87       21.86      3.17 o 
  -1   9   7        0.18        1.42      2.35 o 
   0   9   7        0.00       -0.45      1.31 o 
   1   9   7       12.45       19.73      4.03 o 
  -6   0   8      165.57      179.45      4.31 o 
  -4   0   8       17.15       14.38      0.88 o 
  -2   0   8       35.58       30.06      0.57 o 
   0   0   8      247.52      258.00      4.99 o 
   2   0   8       91.17       91.81      2.06 o 
   4   0   8       23.77       21.33      1.21 o 
   6   0   8        0.42       -0.23      1.57 o 
  -7   1   8        1.04        0.52      0.79 o 
  -6   1   8        2.99        2.43      0.78 o 
  -5   1   8      121.99      131.87      2.17 o 
  -4   1   8       14.06        9.96      0.49 o 
  -3   1   8       27.33       23.63      0.47 o 
  -2   1   8      179.29      181.05      1.76 o 
  -1   1   8      123.96      115.52      1.32 o 
   0   1   8      108.36      114.44      1.53 o 
   1   1   8     1374.52     1336.93     37.65 o 
   2   1   8       11.00       12.78      0.68 o 
   3   1   8       10.64        9.10      0.62 o 
   4   1   8        9.01        7.37      0.61 o 
   5   1   8        0.26        0.29      0.70 o 
   6   1   8        0.00        0.25      0.90 o 
   7   1   8        0.04       -1.00      1.00 o 
  -7   2   8        0.67       -0.07      1.53 o 
  -6   2   8        9.79       10.86      0.93 o 
  -5   2   8       27.89       32.21      0.91 o 
  -4   2   8       35.82       35.07      1.17 o 
  -3   2   8      241.39      270.05      4.96 o 
  -2   2   8        0.46       -0.13      0.16 o 
  -1   2   8        0.87        0.64      0.11 o 
   0   2   8      115.18      106.77      1.22 o 
   1   2   8      216.82      226.03      7.82 o 
   2   2   8       24.52       23.27      0.67 o 
   3   2   8       61.05       56.01      2.18 o 
   4   2   8       33.21       34.23      1.23 o 
   5   2   8        2.19        1.47      0.65 o 
   6   2   8        0.10       -0.32      0.88 o 
  -6   3   8       43.87       52.31      3.90 o 
  -5   3   8       49.39       55.36      1.44 o 
  -4   3   8        3.16        2.47      0.47 o 
  -3   3   8       79.08       81.60      2.47 o 
  -2   3   8       52.38       59.42      0.97 o 
  -1   3   8       86.85       91.79      1.53 o 
   0   3   8        0.47       -0.04      0.21 o 
   1   3   8       82.80       89.82      2.64 o 
   2   3   8       47.76       47.39      1.02 o 
   3   3   8      455.24      507.06     18.91 o 
   4   3   8      151.97      160.30      9.38 o 
   5   3   8        0.58        0.51      3.22 o 
   6   3   8        1.14        0.58      1.06 o 
  -6   4   8        2.73        2.07      1.13 o 
  -5   4   8       12.85       14.23      2.60 o 
  -4   4   8        1.27        2.12      0.62 o 
  -3   4   8       19.34       22.35      2.28 o 
  -2   4   8       16.96       13.65      1.60 o 
  -1   4   8       52.66       51.54      2.17 o 
   0   4   8       18.26       18.24      0.59 o 
   1   4   8       82.62       90.55      5.58 o 
   2   4   8       59.79       55.40      3.03 o 
   3   4   8        0.78       -0.15      0.54 o 
   4   4   8       13.54       13.72      1.33 o 
   5   4   8       25.55       19.13      1.30 o 
   6   4   8        0.67        0.32      1.30 o 
  -6   5   8        0.38       -0.52      1.30 o 
  -5   5   8        0.80        1.72      0.93 o 
  -4   5   8       22.57       23.08      1.42 o 
  -3   5   8       24.91       26.19      1.75 o 
  -2   5   8        0.92        0.44      0.59 o 
  -1   5   8       11.56       11.77      0.52 o 
   0   5   8       41.79       44.18      2.09 o 
   1   5   8        5.46        4.75      0.41 o 
   2   5   8        2.23        2.08      0.52 o 
   3   5   8       24.53       30.53      2.59 o 
   4   5   8       10.16        8.90      0.99 o 
   5   5   8        0.89       -1.08      1.08 o 
  -5   6   8        0.03        1.27      1.16 o 
  -4   6   8       19.15       21.24      2.24 o 
  -3   6   8       12.01       10.09      1.11 o 
  -2   6   8        0.01        2.08      1.06 o 
  -1   6   8       14.25       13.51      0.61 o 
   0   6   8        0.54        0.76      0.33 o 
   1   6   8        2.67        3.07      0.45 o 
   2   6   8        3.18        3.43      0.61 o 
   3   6   8       29.42       29.85      1.20 o 
   4   6   8       22.68       23.34      2.35 o 
   5   6   8        0.33        1.78      1.30 o 
  -4   7   8        1.53        1.79      1.42 o 
  -3   7   8        0.27       -0.48      0.98 o 
  -2   7   8        2.04        2.27      0.96 o 
  -1   7   8        6.94        7.83      0.85 o 
   0   7   8        6.22        7.82      1.21 o 
   1   7   8        7.64       10.08      2.11 o 
   2   7   8       26.19       34.03      1.55 o 
   3   7   8      131.91      103.99      5.66 o 
   4   7   8        0.43       -0.36      1.23 o 
  -3   8   8        1.74        1.41      1.02 o 
  -2   8   8        0.64        0.79      0.98 o 
  -1   8   8        7.84        7.18      1.20 o 
   0   8   8        1.00       -0.12      2.29 o 
   1   8   8        0.24       -0.84      2.05 o 
   2   8   8        0.93        2.88      0.93 o 
   3   8   8        2.80        3.79      1.32 o 
  -1   9   8        0.57        0.55      1.65 o 
   0   9   8        2.29        3.59      1.76 o 
   1   9   8        5.22        6.04      2.08 o 
  -7   0   9        0.00        0.84      1.01 o 
  -5   0   9       12.84       16.70      1.01 o 
  -3   0   9      203.57      207.01      2.95 o 
  -1   0   9     1236.72     1240.22     21.24 o 
   3   0   9       11.11       10.37      0.82 o 
   5   0   9        1.00        1.63      1.10 o 
  -7   1   9        0.00       -0.80      0.88 o 
  -6   1   9        8.18       10.82      1.06 o 
  -5   1   9       19.66       19.61      0.76 o 
  -4   1   9        2.70        2.10      0.36 o 
  -3   1   9        6.31        7.28      0.30 o 
  -2   1   9     1287.21     1445.72     19.87 o 
  -1   1   9       48.23       50.52      1.80 o 
   0   1   9       16.58       12.60      0.31 o 
   1   1   9       27.04       23.90      0.64 o 
   2   1   9       19.73       13.29      0.60 o 
   3   1   9       85.42       78.51      1.78 o 
   4   1   9        9.57        7.92      0.78 o 
   5   1   9       22.95       23.25      1.10 o 
   6   1   9        0.55        0.13      0.86 o 
  -7   2   9        2.46       -0.05      2.01 o 
  -6   2   9       45.61       45.48      1.51 o 
  -5   2   9       10.68       15.50      1.28 o 
  -4   2   9       59.52       63.71      1.11 o 
  -3   2   9       47.46       46.50      0.72 o 
  -2   2   9      109.14      106.62      1.30 o 
  -1   2   9       77.48       72.37      0.90 o 
   0   2   9      182.90      213.22      6.88 o 
   1   2   9      535.99      599.40     16.35 o 
   2   2   9       44.88       41.42      0.90 o 
   3   2   9       80.97       78.88      2.64 o 
   4   2   9       28.67       26.78      1.06 o 
   5   2   9       39.89       35.93      1.30 o 
   6   2   9        0.06        0.03      0.94 o 
  -6   3   9       12.18       11.84      1.18 o 
  -5   3   9        0.00       -0.35      0.48 o 
  -4   3   9        2.13        1.45      0.32 o 
  -3   3   9        0.01       -0.67      0.68 o 
  -2   3   9       60.52       60.62      1.58 o 
  -1   3   9        3.70        2.75      0.37 o 
   0   3   9      253.72      291.47      3.20 o 
   1   3   9      581.12      647.63     13.54 o 
   2   3   9       43.91       36.39      1.37 o 
   3   3   9        3.84        1.81      0.64 o 
   4   3   9       28.29       25.72      1.23 o 
   5   3   9        0.46       -0.72      0.83 o 
   6   3   9        0.15       -0.92      1.01 o 
  -6   4   9        1.86        2.92      1.23 o 
  -5   4   9        0.72        1.46      0.93 o 
  -4   4   9       36.29       41.61      1.28 o 
  -3   4   9       33.17       36.15      1.67 o 
  -2   4   9       98.00       98.53      4.69 o 
  -1   4   9        0.03       -0.02      0.21 o 
   0   4   9      173.11      172.21      8.72 o 
   1   4   9       24.43       23.18      1.68 o 
   2   4   9      114.55      103.25      2.27 o 
   3   4   9       15.62       16.09      1.00 o 
   4   4   9       31.74       31.02      1.54 o 
   5   4   9        4.68        2.11      0.99 o 
   6   4   9        0.80        1.73      1.56 o 
  -6   5   9       12.83       15.62      1.49 o 
  -5   5   9        1.36        2.02      1.25 o 
  -4   5   9       11.31       10.70      1.18 o 
  -3   5   9        9.28       13.90      1.87 o 
  -2   5   9        2.20        1.98      0.57 o 
  -1   5   9        0.20       -0.10      0.30 o 
   0   5   9       18.61       20.44      0.90 o 
   1   5   9       13.27       10.81      0.91 o 
   2   5   9      126.48      134.60      5.84 o 
   3   5   9      462.96      486.30     21.08 o 
   4   5   9        3.56        5.56      1.02 o 
   5   5   9        3.62        4.53      1.08 o 
  -5   6   9        0.24        0.95      1.26 o 
  -4   6   9        2.47        2.73      1.49 o 
  -3   6   9        0.00        0.30      0.82 o 
  -2   6   9        4.59        3.82      0.77 o 
  -1   6   9        6.98        6.09      0.45 o 
   0   6   9        5.00        5.65      0.59 o 
   1   6   9        0.67        0.49      0.44 o 
   2   6   9       39.79       45.71      2.54 o 
   3   6   9        5.06        6.79      0.87 o 
   4   6   9        0.68        0.06      1.21 o 
   5   6   9        8.53       11.26      2.12 o 
  -4   7   9        0.00        1.18      1.34 o 
  -3   7   9        0.02       -1.47      1.47 o 
  -2   7   9        0.31       -0.81      0.82 o 
  -1   7   9        0.25        0.79      0.72 o 
   0   7   9       26.80       27.10      3.09 o 
   1   7   9       26.31       26.51      2.44 o 
   2   7   9        0.16        0.50      0.60 o 
   3   7   9       81.05       87.96      5.99 o 
   4   7   9        0.90        1.92      1.21 o 
  -3   8   9        0.37       -1.20      1.20 o 
  -2   8   9        0.06       -0.33      1.85 o 
  -1   8   9        0.04        1.13      0.99 o 
   0   8   9        1.09        1.75      0.87 o 
   1   8   9        2.35        3.31      1.30 o 
   2   8   9       21.71       24.13      1.47 o 
   3   8   9       25.14       26.48      2.22 o 
  -1   9   9        0.02        0.03      1.75 o 
   0   9   9        0.66        1.14      1.34 o 
   1   9   9        0.79       -0.09      1.61 o 
  -6   0  10       11.25       10.01      1.39 o 
  -4   0  10      194.13      221.64      3.67 o 
  -2   0  10      612.75      753.88     10.64 o 
   0   0  10       32.58       30.02      0.76 o 
   2   0  10      551.40      571.93      9.08 o 
   4   0  10       20.56       15.53      1.16 o 
   6   0  10        0.24        2.83      1.62 o 
  -7   1  10        0.00       -0.21      0.99 o 
  -6   1  10        1.43        1.51      0.69 o 
  -5   1  10       84.43       93.35      1.73 o 
  -4   1  10      144.79      139.60      1.78 o 
  -3   1  10       73.12       65.83      0.94 o 
  -2   1  10     1780.15     1966.92     49.89 o 
  -1   1  10        0.08        0.06      0.21 o 
   0   1  10       19.16       19.83      0.42 o 
   1   1  10      119.87      121.44      1.50 o 
   2   1  10       50.90       61.68      1.06 o 
   3   1  10        0.10       -0.29      0.52 o 
   4   1  10        2.71        1.67      0.64 o 
   5   1  10       33.64       36.00      1.50 o 
   6   1  10        0.37       -0.52      0.90 o 
  -6   2  10        1.29        0.25      0.65 o 
  -5   2  10        0.04        0.48      0.55 o 
  -4   2  10        1.25        0.27      0.32 o 
  -3   2  10        3.77        3.51      0.48 o 
  -2   2  10      416.45      486.69      5.35 o 
  -1   2  10        6.69        5.45      0.20 o 
   0   2  10      615.43      594.95     11.10 o 
   1   2  10        0.06       -0.26      0.26 o 
   2   2  10      102.16       94.38      1.65 o 
   3   2  10        0.19       -0.41      0.54 o 
   4   2  10        0.42        0.50      0.60 o 
   5   2  10       23.73       19.92      1.09 o 
   6   2  10        0.02        0.57      0.92 o 
  -6   3  10       10.77       12.16      1.15 o 
  -5   3  10       30.38       30.93      1.00 o 
  -4   3  10      164.83      178.66      2.39 o 
  -3   3  10       64.66       76.48      1.67 o 
  -2   3  10       38.45       36.40      1.07 o 
  -1   3  10       79.66       87.61      2.64 o 
   0   3  10       45.33       46.01      0.73 o 
   1   3  10        1.70        0.19      0.51 o 
   2   3  10       88.84       84.39      5.97 o 
   3   3  10        4.65        2.87      0.59 o 
   4   3  10       59.25       60.85      1.95 o 
   5   3  10       10.31        9.40      1.17 o 
   6   3  10        0.30        0.37      1.13 o 
  -6   4  10        0.32        0.64      0.98 o 
  -5   4  10        0.16       -0.09      0.92 o 
  -4   4  10       75.82       82.36      2.14 o 
  -3   4  10        0.19       -0.12      0.27 o 
  -2   4  10        5.14        3.91      0.55 o 
  -1   4  10        1.71        1.88      0.17 o 
   0   4  10      214.74      253.29      4.39 o 
   1   4  10        4.40        5.38      0.51 o 
   2   4  10       29.20       28.78      0.95 o 
   3   4  10        0.15        1.34      0.75 o 
   4   4  10        6.62        5.56      1.04 o 
   5   4  10       12.22       10.59      1.28 o 
   6   4  10        0.01        0.74      1.18 o 
  -6   5  10        0.05        0.83      1.22 o 
  -5   5  10        0.01        0.35      1.22 o 
  -4   5  10        4.98        5.41      0.97 o 
  -3   5  10        4.62        5.23      0.91 o 
  -2   5  10        0.15        0.93      0.64 o 
  -1   5  10        0.09       -0.03      0.28 o 
   0   5  10       97.52      108.12      6.46 o 
   1   5  10        0.62       -0.18      0.41 o 
   2   5  10       22.24       23.14      0.99 o 
   3   5  10       40.56       45.65      1.68 o 
   4   5  10        0.06       -0.89      1.04 o 
   5   5  10        0.01        1.26      2.06 o 
  -5   6  10        0.93        0.19      1.51 o 
  -4   6  10        0.04        1.26      1.10 o 
  -3   6  10        1.51        3.69      0.93 o 
  -2   6  10        3.89        3.67      0.89 o 
  -1   6  10        3.00        2.20      0.64 o 
   0   6  10        7.23        6.25      0.46 o 
   1   6  10        5.24        4.73      0.55 o 
   2   6  10       74.84       77.88      2.82 o 
   3   6  10       12.66       12.25      1.52 o 
   4   6  10        4.81        0.65      1.38 o 
   5   6  10        0.98        2.61      1.63 o 
  -4   7  10        0.00       -0.75      1.12 o 
  -3   7  10        1.66        1.60      1.00 o 
  -2   7  10        0.17        1.11      1.15 o 
  -1   7  10        1.55        2.66      0.94 o 
   0   7  10        1.07        0.19      0.68 o 
   1   7  10        3.34        2.81      0.75 o 
   2   7  10       36.21       36.47      1.30 o 
   3   7  10        4.01        1.12      1.06 o 
   4   7  10       18.57       20.48      1.75 o 
  -3   8  10        0.08        0.05      1.07 o 
  -2   8  10        0.00        0.46      1.27 o 
  -1   8  10        0.12        0.20      1.08 o 
   0   8  10        4.79        4.02      0.92 o 
   1   8  10        0.18        1.29      1.17 o 
   2   8  10        1.98        1.27      0.93 o 
   3   8  10        0.15       -0.02      1.28 o 
   0   9  10        1.57        1.80      1.21 o 
  -7   0  11        1.42        0.14      1.14 o 
  -5   0  11        2.35        1.84      0.82 o 
  -3   0  11      223.27      231.59      3.68 o 
  -1   0  11     1204.56     1335.44     27.09 o 
   3   0  11       30.01       26.17      1.21 o 
   5   0  11       49.18       52.51      2.21 o 
  -7   1  11        0.43        0.32      0.93 o 
  -6   1  11        0.58        0.24      0.57 o 
  -5   1  11      463.75      530.88      6.25 o 
  -4   1  11        0.74        0.19      0.34 o 
  -3   1  11       65.87       67.27      0.94 o 
  -2   1  11      360.37      395.63      4.01 o 
  -1   1  11       38.42       36.42      1.15 o 
   0   1  11       20.46       16.55      0.38 o 
   1   1  11        7.12        8.86      0.33 o 
   2   1  11      713.83      713.56     10.31 o 
   3   1  11      209.14      213.27      4.01 o 
   4   1  11       83.00       86.66      3.49 o 
   5   1  11       65.80       77.85      2.89 o 
   6   1  11        0.54        1.80      0.89 o 
  -6   2  11        6.20        7.59      0.81 o 
  -5   2  11        3.70        2.19      0.99 o 
  -4   2  11      164.99      164.35      2.31 o 
  -3   2  11        2.88        2.99      0.33 o 
  -2   2  11       22.48       26.11      0.51 o 
  -1   2  11      206.79      205.70      2.18 o 
   0   2  11      110.79      110.89      1.88 o 
   1   2  11       56.26       58.21      0.92 o 
   2   2  11      337.48      384.37      5.82 o 
   3   2  11       68.97       68.29      1.68 o 
   4   2  11      154.41      151.88      4.38 o 
   5   2  11        2.16        2.18      1.32 o 
   6   2  11        3.01        0.75      1.13 o 
  -6   3  11        2.61        1.56      1.24 o 
  -5   3  11        6.47        5.20      0.79 o 
  -4   3  11      121.10      134.15      2.10 o 
  -3   3  11      104.78      109.60      1.62 o 
  -2   3  11      190.27      204.97      2.92 o 
  -1   3  11       58.17       61.92      1.25 o 
   0   3  11      244.41      263.24      4.53 o 
   1   3  11      153.41      171.19      7.71 o 
   2   3  11       59.22       65.31      1.41 o 
   3   3  11        2.00        1.01      0.63 o 
   4   3  11        0.50        1.44      1.78 o 
   5   3  11        0.27       -0.26      2.51 o 
   6   3  11        1.77        1.18      1.23 o 
  -6   4  11        0.45       -0.51      1.15 o 
  -5   4  11        0.08        0.23      1.32 o 
  -4   4  11       10.75       10.21      0.73 o 
  -3   4  11       33.58       38.17      0.89 o 
  -2   4  11        2.77        2.00      0.53 o 
  -1   4  11        9.46        8.76      0.29 o 
   0   4  11        4.24        2.94      0.34 o 
   1   4  11        5.50        5.32      0.56 o 
   2   4  11       23.87       23.88      0.91 o 
   3   4  11       24.52       25.83      1.18 o 
   4   4  11       57.61       65.12      4.86 o 
   5   4  11       11.24        9.82      1.23 o 
   6   4  11        0.18        1.00      1.17 o 
  -5   5  11        0.04       -0.10      1.38 o 
  -4   5  11       28.67       35.87      3.71 o 
  -3   5  11        0.22       -0.51      0.84 o 
  -2   5  11        3.34        4.08      0.78 o 
  -1   5  11       14.85       13.03      0.87 o 
   0   5  11        8.07        9.10      0.70 o 
   1   5  11        0.19        0.35      0.49 o 
   2   5  11        2.26        3.82      0.63 o 
   3   5  11       55.47       65.89      1.89 o 
   4   5  11        0.22       -1.21      2.48 o 
   5   5  11        1.76        3.27      1.13 o 
  -5   6  11        2.06        3.76      2.00 o 
  -4   6  11        1.90        1.88      1.13 o 
  -3   6  11        2.79        5.97      1.03 o 
  -2   6  11        1.06        1.84      0.73 o 
  -1   6  11        3.51        3.53      0.76 o 
   0   6  11        0.02        0.16      0.79 o 
   1   6  11        3.17        3.12      0.47 o 
   2   6  11        7.10        5.79      1.02 o 
   3   6  11        8.91       12.50      4.33 o 
   4   6  11        0.02        1.13      1.82 o 
   5   6  11        0.07        3.16      1.84 o 
  -4   7  11        0.01        0.57      1.21 o 
  -3   7  11        0.01        0.09      0.91 o 
  -2   7  11        0.09        1.98      1.02 o 
  -1   7  11        0.58        2.05      1.30 o 
   0   7  11        2.45        2.79      0.78 o 
   1   7  11        0.78        0.24      0.48 o 
   2   7  11        5.07        3.17      0.61 o 
   3   7  11        0.51        0.08      0.87 o 
   4   7  11        3.97        2.54      2.33 o 
  -3   8  11        3.10        4.11      1.25 o 
  -2   8  11        0.25       -1.31      1.31 o 
  -1   8  11        0.20        0.53      2.63 o 
   0   8  11        0.10       -0.60      0.89 o 
   1   8  11        0.58       -0.32      0.90 o 
   2   8  11        0.32        0.98      1.07 o 
  -6   0  12       10.81        8.87      1.09 o 
  -4   0  12        0.28        0.54      0.54 o 
  -2   0  12       14.19       14.74      0.49 o 
   0   0  12       10.83        7.44      0.40 o 
   2   0  12      561.67      650.02     13.68 o 
   4   0  12      173.75      180.81      4.62 o 
   6   0  12       35.14       34.96      2.24 o 
  -7   1  12        0.18        0.35      0.87 o 
  -6   1  12        5.64        5.30      0.70 o 
  -5   1  12      119.10      132.80      3.67 o 
  -4   1  12       17.14       17.12      0.88 o 
  -3   1  12        0.05        0.08      0.15 o 
  -2   1  12       95.49      109.01      2.58 o 
  -1   1  12      914.31     1015.49     12.39 o 
   0   1  12       48.26       50.43      0.75 o 
   1   1  12      518.79      564.22      8.15 o 
   2   1  12      626.18      705.65     11.13 o 
   3   1  12       52.55       53.27      1.42 o 
   4   1  12        0.19       -0.06      0.62 o 
   5   1  12        0.02       -0.52      0.78 o 
   6   1  12        0.25        1.15      1.02 o 
  -6   2  12        1.19        1.03      1.23 o 
  -5   2  12        5.91        4.15      0.68 o 
  -4   2  12        3.89        4.86      0.52 o 
  -3   2  12      104.14      113.45      2.01 o 
  -2   2  12        7.74        6.16      0.68 o 
  -1   2  12      784.26      847.76     15.42 o 
   0   2  12       85.34       91.48      1.19 o 
   1   2  12      461.16      519.47      6.74 o 
   2   2  12       89.31       94.69      2.87 o 
   3   2  12        3.71        4.31      0.72 o 
   4   2  12       42.13       47.36      1.71 o 
   5   2  12        6.00        5.89      0.89 o 
   6   2  12        0.00       -0.40      0.94 o 
  -6   3  12        1.90        2.23      1.18 o 
  -5   3  12       37.70       37.01      1.30 o 
  -4   3  12        1.71        1.60      0.47 o 
  -3   3  12        5.31        4.25      0.38 o 
  -2   3  12        1.81        1.90      0.24 o 
  -1   3  12        6.89        6.24      0.28 o 
   0   3  12        0.02       -0.26      0.26 o 
   1   3  12        0.47       -0.18      0.41 o 
   2   3  12        0.01       -0.36      0.49 o 
   3   3  12      118.98      118.67      2.57 o 
   4   3  12       54.96       49.89      1.71 o 
   5   3  12        9.05       11.15      1.18 o 
   6   3  12        0.21        0.46      1.17 o 
  -6   4  12        0.20        0.08      2.05 o 
  -5   4  12        1.85        3.18      1.21 o 
  -4   4  12        0.79        0.98      0.54 o 
  -3   4  12       87.66       99.84      1.90 o 
  -2   4  12        0.39        0.74      0.87 o 
  -1   4  12       61.99       56.48      2.63 o 
   0   4  12        6.74        5.44      0.33 o 
   1   4  12       35.93       37.35      1.97 o 
   2   4  12        0.32       -0.17      0.53 o 
   3   4  12      137.07      155.12      5.86 o 
   4   4  12        4.16       -0.32      1.21 o 
   5   4  12        0.00        1.34      1.49 o 
  -5   5  12        0.56       -0.05      1.08 o 
  -4   5  12        0.07        0.12      0.89 o 
  -3   5  12       17.83       20.56      1.16 o 
  -2   5  12       14.26       14.50      1.39 o 
  -1   5  12        2.32        1.87      0.31 o 
   0   5  12        3.12        3.59      0.35 o 
   1   5  12       10.86        8.58      0.94 o 
   2   5  12       24.78       24.97      2.37 o 
   3   5  12        0.46        0.67      0.73 o 
   4   5  12        2.66        6.23      1.05 o 
   5   5  12        0.11        2.45      1.38 o 
  -5   6  12        2.38        3.74      1.32 o 
  -4   6  12        0.61        0.47      1.31 o 
  -3   6  12        0.80       -0.54      1.65 o 
  -2   6  12        2.89        3.11      0.88 o 
  -1   6  12        1.89        1.82      0.64 o 
   0   6  12        0.97        0.70      0.40 o 
   1   6  12        1.75        1.63      0.93 o 
   2   6  12        4.88        4.83      1.28 o 
   3   6  12       17.77       20.15      1.05 o 
   4   6  12       11.74        9.80      1.26 o 
  -4   7  12        1.11        2.71      1.15 o 
  -3   7  12       12.44       15.57      3.82 o 
  -2   7  12        5.15        6.79      2.90 o 
  -1   7  12        0.16        0.48      0.67 o 
   0   7  12        1.06        1.78      0.80 o 
   1   7  12        0.66        1.26      0.63 o 
   2   7  12        0.03        0.44      0.66 o 
   3   7  12        9.29        9.34      1.18 o 
   4   7  12       11.01       14.72      1.63 o 
  -3   8  12        3.32        0.96      1.18 o 
  -2   8  12        0.03       -0.66      1.03 o 
  -1   8  12        0.34        0.60      1.08 o 
   0   8  12        0.00        1.16      0.81 o 
   1   8  12        1.25       -0.44      0.93 o 
   2   8  12        1.47       -1.29      1.29 o 
  -5   0  13        8.05        7.94      0.99 o 
  -3   0  13       21.82       21.44      0.71 o 
   1   0  13      483.16      534.34     10.81 o 
   3   0  13       17.66       19.08      1.34 o 
   5   0  13        9.96       11.87      1.49 o 
  -6   1  13        0.47        0.63      0.90 o 
  -5   1  13        1.88        0.21      0.56 o 
  -4   1  13       61.87       61.11      1.12 o 
  -3   1  13       19.85       16.62      0.48 o 
  -2   1  13      169.08      167.00      2.04 o 
  -1   1  13       20.83       29.17      1.01 o 
   0   1  13       48.67       46.89      1.09 o 
   1   1  13      156.67      169.75      2.38 o 
   2   1  13       11.24       11.70      0.71 o 
   3   1  13       29.87       32.39      1.08 o 
   4   1  13        0.57        0.81      0.68 o 
   5   1  13       46.12       49.90      1.62 o 
   6   1  13        0.50        0.75      1.30 o 
  -6   2  13        0.00       -0.49      1.23 o 
  -5   2  13        0.79        0.13      0.61 o 
  -4   2  13      193.28      210.19      3.13 o 
  -3   2  13      235.30      250.82      9.93 o 
  -2   2  13       10.11       12.56      0.36 o 
  -1   2  13       81.58       99.60      1.32 o 
   0   2  13       73.31       80.55      1.19 o 
   1   2  13      124.54      150.17      3.17 o 
   2   2  13        1.60        0.96      0.52 o 
   3   2  13       86.49       93.59      2.16 o 
   4   2  13        9.71       13.15      1.20 o 
   5   2  13        0.49        0.19      0.94 o 
   6   2  13       21.93       22.51      1.33 o 
  -6   3  13        0.88        0.12      2.23 o 
  -5   3  13        0.13       -0.12      0.70 o 
  -4   3  13       18.66       21.93      1.33 o 
  -3   3  13       67.00       64.96      1.32 o 
  -2   3  13        0.07       -0.03      0.20 o 
  -1   3  13      373.62      399.90      5.83 o 
   0   3  13       73.57       80.12      3.09 o 
   1   3  13       68.72       77.77      4.73 o 
   2   3  13       17.56       16.48      0.79 o 
   3   3  13      105.09      131.54      7.53 o 
   4   3  13        2.76        5.21      1.63 o 
   5   3  13        0.95        0.62      1.19 o 
   6   3  13        1.79        1.69      1.14 o 
  -6   4  13        4.81        6.20      1.17 o 
  -5   4  13        0.52        2.52      1.88 o 
  -4   4  13       46.68       48.73      2.05 o 
  -3   4  13        7.95        7.16      0.43 o 
  -2   4  13        0.01        0.02      0.25 o 
  -1   4  13       16.51       15.33      0.41 o 
   0   4  13       20.04       18.00      0.51 o 
   1   4  13        0.16        0.05      0.43 o 
   2   4  13        4.30        3.34      0.70 o 
   3   4  13       58.27       65.91      1.85 o 
   4   4  13        0.96       -0.07      0.87 o 
   5   4  13        0.09        0.67      0.96 o 
  -5   5  13        0.93        2.83      1.09 o 
  -4   5  13        7.83        7.90      1.15 o 
  -3   5  13      167.40      188.29     13.24 o 
  -2   5  13        0.42       -0.01      0.76 o 
  -1   5  13       20.26       19.08      0.55 o 
   0   5  13        0.60        0.52      0.46 o 
   1   5  13        0.07       -0.23      0.48 o 
   2   5  13        1.02        0.68      0.53 o 
   3   5  13        6.49        6.21      1.09 o 
   4   5  13        0.44        2.43      2.15 o 
   5   5  13        2.50        1.63      1.29 o 
  -5   6  13        0.88        0.15      1.16 o 
  -4   6  13        0.13       -0.84      0.94 o 
  -3   6  13       44.81       45.57      4.33 o 
  -2   6  13        0.00       -0.48      1.10 o 
  -1   6  13        2.97        2.43      0.61 o 
   0   6  13        1.10        0.92      0.44 o 
   1   6  13        0.33        0.33      0.69 o 
   2   6  13        1.11        0.60      0.62 o 
   3   6  13       14.04       10.72      1.67 o 
   4   6  13        2.73        2.29      1.07 o 
  -4   7  13        2.57        2.28      1.35 o 
  -3   7  13        3.33        2.29      1.26 o 
  -2   7  13        1.57        0.79      0.97 o 
  -1   7  13        0.10        0.51      0.89 o 
   0   7  13        0.55        0.65      0.72 o 
   1   7  13        3.89        4.24      0.68 o 
   2   7  13        1.59        1.86      0.57 o 
   3   7  13        0.15       -0.55      0.89 o 
  -2   8  13        0.19        1.02      1.76 o 
  -1   8  13        0.20        0.90      0.80 o 
   0   8  13        0.24        1.03      0.82 o 
   1   8  13        0.27        0.48      1.01 o 
   2   8  13        1.49        0.12      1.28 o 
  -6   0  14        0.04       -0.88      0.88 o 
  -4   0  14      498.30      549.22      9.56 o 
  -2   0  14      152.18      179.62      2.92 o 
   0   0  14        2.87        3.63      0.44 o 
   2   0  14       66.19       76.93      2.30 o 
   4   0  14      250.30      280.64      7.01 o 
   6   0  14       27.63       33.51      2.36 o 
  -6   1  14        0.56       -0.21      0.68 o 
  -5   1  14       13.34       12.70      2.26 o 
  -4   1  14       13.60       16.55      0.65 o 
  -3   1  14        6.05        4.16      0.38 o 
  -2   1  14      365.55      385.64      4.59 o 
  -1   1  14       40.17       55.03      0.80 o 
   0   1  14      144.87      139.84      1.85 o 
   1   1  14       29.66       28.80      0.73 o 
   2   1  14      427.73      475.76      8.10 o 
   3   1  14        6.37        6.47      0.71 o 
   4   1  14        2.45        3.29      0.68 o 
   5   1  14       42.22       35.23      1.56 o 
   6   1  14        3.92        5.49      2.11 o 
  -6   2  14        0.02       -0.14      0.96 o 
  -5   2  14       11.91       11.58      0.78 o 
  -4   2  14       58.42       59.74      4.09 o 
  -3   2  14       27.28       25.20      0.67 o 
  -2   2  14        0.80        0.81      0.22 o 
  -1   2  14      160.26      169.34      2.46 o 
   0   2  14      179.85      178.90      2.46 o 
   1   2  14        7.21        8.42      0.49 o 
   2   2  14       31.95       30.77      2.66 o 
   3   2  14       71.08       75.25      1.85 o 
   4   2  14       37.25       39.39      4.74 o 
   5   2  14        7.29        7.32      1.09 o 
   6   2  14        1.24       -0.34      1.12 o 
  -6   3  14        0.45       -0.33      1.29 o 
  -5   3  14        1.88       -0.10      0.73 o 
  -4   3  14      189.99      212.83      3.68 o 
  -3   3  14       45.56       44.32      1.01 o 
  -2   3  14        0.04        0.27      0.22 o 
  -1   3  14       31.79       29.68      0.62 o 
   0   3  14       31.95       28.16      0.60 o 
   1   3  14       11.47        9.77      0.84 o 
   2   3  14       10.49        8.96      1.36 o 
   3   3  14      113.86      116.99      4.03 o 
   4   3  14       14.51       18.76      1.35 o 
   5   3  14       21.06       16.82      1.32 o 
   6   3  14        0.01        0.22      1.19 o 
  -6   4  14        1.62       -0.31      3.01 o 
  -5   4  14        0.01       -0.87      0.94 o 
  -4   4  14       56.46       51.72      3.39 o 
  -3   4  14       89.59       88.11      2.02 o 
  -2   4  14        1.31        2.20      0.68 o 
  -1   4  14       18.77       18.72      1.02 o 
   0   4  14       29.56       27.77      0.63 o 
   1   4  14        1.81        2.85      0.56 o 
   2   4  14        0.15       -0.56      0.56 o 
   3   4  14       12.95        9.06      0.90 o 
   4   4  14       23.52       32.90      2.68 o 
   5   4  14        5.30        7.00      1.24 o 
  -5   5  14        1.24       -1.18      1.18 o 
  -4   5  14        0.04        0.45      0.78 o 
  -3   5  14        4.45        4.18      1.12 o 
  -2   5  14        7.31        6.55      1.01 o 
  -1   5  14       21.56       20.62      0.61 o 
   0   5  14       37.93       44.50      4.37 o 
   1   5  14        6.64        8.75      0.66 o 
   2   5  14        0.25       -0.63      0.94 o 
   3   5  14       45.53       42.50      1.72 o 
   4   5  14        1.64        4.10      1.06 o 
   5   5  14        0.44        2.15      1.30 o 
  -4   6  14       34.57       32.77      1.99 o 
  -3   6  14        1.06        0.24      1.74 o 
  -2   6  14       18.05       21.12      2.51 o 
  -1   6  14        1.69        2.18      0.74 o 
   0   6  14        2.59        1.94      0.40 o 
   1   6  14        3.69        4.20      0.60 o 
   2   6  14        0.66        0.51      0.61 o 
   3   6  14        0.49        0.85      0.92 o 
   4   6  14        0.51        1.98      1.24 o 
  -4   7  14        9.48       10.40      1.35 o 
  -3   7  14       13.17       15.81      1.98 o 
  -2   7  14        4.70        5.36      1.06 o 
  -1   7  14        0.06        0.32      0.70 o 
   0   7  14        0.00        0.65      0.84 o 
   1   7  14        1.37        1.21      0.79 o 
   2   7  14        0.34        0.17      0.62 o 
   3   7  14        0.09        0.76      1.06 o 
  -2   8  14        4.04        6.89      3.50 o 
  -1   8  14        0.26        1.65      0.99 o 
   0   8  14        1.03        0.59      0.90 o 
   1   8  14        2.37        1.09      0.77 o 
   2   8  14        0.29       -0.70      1.49 o 
  -5   0  15       12.37       12.58      1.11 o 
  -3   0  15        1.68        1.20      0.41 o 
  -1   0  15       22.80       26.06      0.97 o 
   1   0  15        1.62        1.32      0.74 o 
   3   0  15       22.63       20.52      1.30 o 
   5   0  15        0.04       -0.14      1.22 o 
  -6   1  15        2.03        2.95      0.75 o 
  -5   1  15        2.29        2.23      0.63 o 
  -4   1  15       36.79       36.63      1.68 o 
  -3   1  15        0.32        0.27      0.33 o 
  -2   1  15        0.00       -0.17      0.27 o 
  -1   1  15        0.02        0.15      0.21 o 
   0   1  15        0.38        0.26      0.26 o 
   1   1  15       54.13       61.27      1.29 o 
   2   1  15      218.62      219.91      4.63 o 
   3   1  15       66.09       73.01      1.62 o 
   4   1  15        0.02       -0.55      0.61 o 
   5   1  15       30.81       24.21      1.23 o 
   6   1  15        1.27        1.10      1.00 o 
  -6   2  15        0.41       -0.35      1.42 o 
  -5   2  15        1.36        0.21      0.61 o 
  -4   2  15       68.42       63.50      2.14 o 
  -3   2  15        6.37        5.71      0.38 o 
  -2   2  15       57.67       53.39      0.87 o 
  -1   2  15       31.49       25.91      0.80 o 
   0   2  15      230.80      262.08      4.23 o 
   1   2  15        0.36        0.39      0.41 o 
   2   2  15       28.96       30.25      2.16 o 
   3   2  15        5.09        7.42      0.89 o 
   4   2  15      119.80      143.35      4.10 o 
   5   2  15        0.47        2.28      1.05 o 
   6   2  15        1.20        0.88      1.23 o 
  -6   3  15        1.36        0.18      3.27 o 
  -5   3  15        0.09        0.19      0.67 o 
  -4   3  15        0.00        0.11      0.71 o 
  -3   3  15       11.16       10.97      0.58 o 
  -2   3  15        5.02        4.75      0.25 o 
  -1   3  15        1.57        1.90      0.39 o 
   0   3  15      197.42      215.74      2.74 o 
   1   3  15        2.41        2.89      0.49 o 
   2   3  15       11.12        8.79      0.71 o 
   3   3  15       66.96       68.73      2.33 o 
   4   3  15       12.28       12.19      1.26 o 
   5   3  15        0.84        1.62      1.37 o 
  -6   4  15        0.07       -2.67      2.67 o 
  -5   4  15        0.91        0.30      1.94 o 
  -4   4  15       16.83       12.23      2.14 o 
  -3   4  15        8.16        8.99      0.65 o 
  -2   4  15       34.51       38.36      3.49 o 
  -1   4  15        2.01        2.13      0.61 o 
   0   4  15       32.40       31.51      1.86 o 
   1   4  15       12.21       11.61      0.63 o 
   2   4  15       18.94       21.38      0.97 o 
   3   4  15        0.30        0.28      0.76 o 
   4   4  15        0.54       -0.04      0.89 o 
   5   4  15        0.18        1.17      1.30 o 
  -5   5  15        3.44        2.62      1.11 o 
  -4   5  15        0.48        0.48      0.90 o 
  -3   5  15       24.05       26.92      2.90 o 
  -2   5  15       11.10       11.49      1.10 o 
  -1   5  15        0.83        1.21      0.43 o 
   0   5  15        7.50        6.58      0.49 o 
   1   5  15        0.48       -0.08      0.94 o 
   2   5  15        0.44       -0.04      0.92 o 
   3   5  15        3.81        5.30      0.99 o 
   4   5  15       13.05       10.86      1.10 o 
   5   5  15        0.67       -1.18      1.18 o 
  -4   6  15        1.87        2.31      1.22 o 
  -3   6  15        0.01       -0.28      0.89 o 
  -2   6  15       47.38       56.46      8.60 o 
  -1   6  15        0.00        0.14      0.75 o 
   0   6  15       17.90       17.45      1.17 o 
   1   6  15        6.15        5.01      1.32 o 
   2   6  15        1.42        2.21      0.69 o 
   3   6  15        0.04        0.08      1.78 o 
   4   6  15        1.01        1.75      1.91 o 
  -3   7  15        1.47       -0.15      1.20 o 
  -2   7  15        5.18        5.13      1.76 o 
  -1   7  15        2.76        4.40      1.71 o 
   0   7  15       12.06       12.28      1.10 o 
   1   7  15        3.10        3.86      0.73 o 
   2   7  15        0.32        0.16      0.61 o 
   3   7  15        1.06       -1.11      1.11 o 
  -2   8  15       17.17       16.10      3.66 o 
  -1   8  15        0.23        0.64      0.84 o 
   0   8  15        1.56        1.97      1.05 o 
   1   8  15        0.01       -0.45      1.12 o 
  -6   0  16        0.13        3.45      1.38 o 
  -4   0  16       16.78       13.03      0.94 o 
  -2   0  16      212.33      212.52      3.69 o 
   0   0  16      162.03      180.33      4.32 o 
   2   0  16      110.35      114.72      2.87 o 
   4   0  16       34.65       41.85      1.84 o 
   6   0  16        5.47        4.56      1.57 o 
  -6   1  16        1.71        0.16      1.27 o 
  -5   1  16        6.85        5.20      0.67 o 
  -4   1  16        1.66        1.06      0.45 o 
  -3   1  16        2.47        3.57      0.44 o 
  -2   1  16        0.93        0.66      0.30 o 
  -1   1  16       46.50       51.55      0.81 o 
   0   1  16        0.90        2.02      0.72 o 
   1   1  16       78.82       77.71      1.69 o 
   2   1  16       18.73       24.59      1.27 o 
   3   1  16        0.44       -0.05      0.62 o 
   4   1  16       41.84       48.17      1.43 o 
   5   1  16        7.42       11.83      1.95 o 
   6   1  16        4.39        6.63      1.34 o 
  -6   2  16        0.30        0.60      0.83 o 
  -5   2  16        0.07       -0.30      0.88 o 
  -4   2  16       17.74       19.27      0.72 o 
  -3   2  16        0.08       -0.04      0.35 o 
  -2   2  16        0.03       -0.05      0.24 o 
  -1   2  16        1.05        0.28      0.41 o 
   0   2  16       38.32       34.61      0.82 o 
   1   2  16        3.65        6.25      0.53 o 
   2   2  16       29.90       33.28      1.15 o 
   3   2  16       11.47        6.98      1.41 o 
   4   2  16       16.01       14.85      2.52 o 
   5   2  16        0.12        2.49      1.03 o 
   6   2  16        0.00        1.09      1.31 o 
  -6   3  16        0.07       -0.74      1.40 o 
  -5   3  16        9.77       10.72      0.84 o 
  -4   3  16        0.07       -0.32      0.67 o 
  -3   3  16      288.93      308.00      6.81 o 
  -2   3  16       20.38       20.64      0.65 o 
  -1   3  16        0.07       -0.03      0.27 o 
   0   3  16        2.20        2.25      0.33 o 
   1   3  16       13.21       12.02      0.80 o 
   2   3  16       18.82       18.68      0.88 o 
   3   3  16        1.23        1.23      0.77 o 
   4   3  16       15.45       14.08      1.13 o 
   5   3  16        4.96        7.11      1.26 o 
  -5   4  16       14.14       16.78      1.89 o 
  -4   4  16        2.30        1.49      0.97 o 
  -3   4  16       40.82       48.21      1.31 o 
  -2   4  16      107.90      116.52      2.24 o 
  -1   4  16        4.28        4.24      0.70 o 
   0   4  16      130.95      123.45      1.75 o 
   1   4  16        0.01        1.19      0.79 o 
   2   4  16        9.18       12.98      0.89 o 
   3   4  16        0.82       -0.14      0.77 o 
   4   4  16        7.16        7.99      1.08 o 
   5   4  16        0.23       -1.17      1.17 o 
  -5   5  16        0.04        0.87      1.37 o 
  -4   5  16        1.84        2.90      1.00 o 
  -3   5  16       17.85       20.83      3.29 o 
  -2   5  16       36.03       43.01      1.65 o 
  -1   5  16        2.28        3.58      0.53 o 
   0   5  16       68.27       69.58      7.33 o 
   1   5  16       33.56       30.91      2.31 o 
   2   5  16        0.33       -0.27      0.67 o 
   3   5  16        0.42        0.57      1.87 o 
   4   5  16        3.08        4.80      1.05 o 
  -4   6  16        0.02        2.39      1.23 o 
  -3   6  16        0.01        0.86      1.10 o 
  -2   6  16       75.55       83.40      2.62 o 
  -1   6  16        0.46        0.41      0.72 o 
   0   6  16        2.70        0.55      0.64 o 
   1   6  16        0.29       -0.25      0.55 o 
   2   6  16        0.05        0.30      0.62 o 
   3   6  16        1.15        0.75      0.97 o 
   4   6  16        7.71        9.25      3.09 o 
  -3   7  16       38.67       47.91      6.51 o 
  -2   7  16       21.98       25.62      3.10 o 
  -1   7  16        0.69        1.62      0.78 o 
   0   7  16        8.53        9.21      1.08 o 
   1   7  16        1.85        0.67      0.82 o 
   2   7  16        0.15        0.43      0.70 o 
   3   7  16        0.01       -0.75      0.99 o 
  -2   8  16        2.32        3.50      2.09 o 
  -1   8  16        0.71        1.26      0.96 o 
   0   8  16        0.36       -0.15      0.91 o 
   1   8  16        0.01        0.15      1.08 o 
  -5   0  17        9.06        8.50      0.99 o 
  -3   0  17        9.80        7.54      0.53 o 
  -1   0  17       26.37       26.03      1.15 o 
   1   0  17       23.05       15.80      1.36 o 
   3   0  17       31.92       35.90      1.68 o 
   5   0  17        0.61        0.01      1.28 o 
  -6   1  17        0.02        0.00      1.00 o 
  -5   1  17        1.90        1.19      0.72 o 
  -4   1  17       27.07       26.81      1.15 o 
  -3   1  17       26.29       21.69      0.71 o 
  -2   1  17        0.19        0.49      0.54 o 
  -1   1  17        0.42        0.53      0.26 o 
   0   1  17       23.94       21.51      0.69 o 
   1   1  17        1.56        0.02      0.47 o 
   2   1  17        0.22        0.76      0.56 o 
   3   1  17       18.70       16.97      0.98 o 
   4   1  17        4.93        4.40      0.85 o 
   5   1  17       49.07       63.62      1.93 o 
   6   1  17        0.51       -0.78      1.01 o 
  -6   2  17        0.02        0.10      0.99 o 
  -5   2  17       16.44       14.37      1.18 o 
  -4   2  17        1.12        1.21      0.45 o 
  -3   2  17       25.82       28.44      0.78 o 
  -2   2  17       15.24       12.45      0.43 o 
  -1   2  17      171.03      173.89      5.53 o 
   0   2  17       19.82       18.40      0.78 o 
   1   2  17        5.02        3.82      0.53 o 
   2   2  17        1.19        0.47      0.61 o 
   3   2  17        1.75        2.09      0.75 o 
   4   2  17        0.86        2.19      1.07 o 
   5   2  17        0.01        0.11      0.94 o 
  -6   3  17        1.47       -1.32      1.32 o 
  -5   3  17       16.75       18.25      1.42 o 
  -4   3  17        0.07        0.55      0.66 o 
  -3   3  17        0.57        0.34      0.22 o 
  -2   3  17       18.16       17.84      0.46 o 
  -1   3  17       47.96       50.42      0.94 o 
   0   3  17       39.80       43.74      0.99 o 
   1   3  17       17.39       16.17      0.70 o 
   2   3  17        7.87        5.98      0.98 o 
   3   3  17       29.44       43.43      1.49 o 
   4   3  17        0.31       -0.86      1.43 o 
   5   3  17        3.33        4.81      1.19 o 
  -5   4  17        0.04        0.41      0.95 o 
  -4   4  17        7.14        5.82      0.91 o 
  -3   4  17        0.98        1.50      0.49 o 
  -2   4  17        9.14        8.66      0.55 o 
  -1   4  17        7.82        7.02      0.46 o 
   0   4  17        0.44        0.03      0.33 o 
   1   4  17       11.81       10.68      0.66 o 
   2   4  17        2.34        1.47      0.65 o 
   3   4  17       17.31       13.19      0.99 o 
   4   4  17       32.72       31.22      5.79 o 
   5   4  17        2.68        5.91      2.42 o 
  -5   5  17        3.38        3.69      1.24 o 
  -4   5  17        0.07       -0.71      1.63 o 
  -3   5  17      300.56      331.32     20.56 o 
  -2   5  17        0.72       -0.86      2.11 o 
  -1   5  17        0.50        0.85      0.49 o 
   0   5  17       17.67       18.84      0.85 o 
   1   5  17       11.25       11.05      0.77 o 
   2   5  17        1.32        2.53      2.17 o 
   3   5  17        2.35        0.72      1.20 o 
   4   5  17        1.39        0.50      2.27 o 
  -4   6  17        0.38        1.20      1.85 o 
  -3   6  17        0.21        1.76      1.63 o 
  -2   6  17        6.84        6.25      1.44 o 
  -1   6  17        1.15        0.80      0.81 o 
   0   6  17        4.44        5.37      0.81 o 
   1   6  17       11.46       10.84      1.48 o 
   2   6  17        0.01       -0.74      0.80 o 
   3   6  17        4.14        1.61      1.30 o 
   4   6  17        0.31        0.81      1.34 o 
  -3   7  17       25.29       25.83      3.14 o 
  -2   7  17        4.88        5.49      1.34 o 
  -1   7  17        1.31        1.35      0.81 o 
   0   7  17        3.10        2.97      0.86 o 
   1   7  17        3.04        2.84      0.80 o 
   2   7  17        3.47        2.72      0.86 o 
   3   7  17        0.32       -0.19      0.82 o 
  -1   8  17        5.78        6.91      1.38 o 
   0   8  17        0.04       -0.58      1.71 o 
   1   8  17        0.37        0.03      0.99 o 
  -6   0  18        0.17       -0.95      1.03 o 
  -4   0  18       41.24       40.90      1.59 o 
  -2   0  18       19.80       17.27      0.71 o 
   0   0  18       35.83       37.55      1.40 o 
   2   0  18       48.83       53.70      2.06 o 
   4   0  18        0.04       -0.94      0.94 o 
  -6   1  18        1.06        2.72      1.74 o 
  -5   1  18        6.98        5.38      0.67 o 
  -4   1  18        0.87        0.25      0.49 o 
  -3   1  18        0.66        0.75      0.39 o 
  -2   1  18       11.41       11.73      0.51 o 
  -1   1  18        0.35        0.64      0.31 o 
   0   1  18       54.58       51.50      2.70 o 
   1   1  18       28.14       27.66      0.98 o 
   2   1  18       15.43       16.98      1.14 o 
   3   1  18        8.56       10.99      0.89 o 
   4   1  18        5.42        4.14      1.02 o 
   5   1  18       15.25       16.47      1.18 o 
  -6   2  18        0.08       -0.33      1.25 o 
  -5   2  18        0.19       -0.24      0.82 o 
  -4   2  18        0.44       -0.48      0.48 o 
  -3   2  18       10.85       10.52      0.71 o 
  -2   2  18        3.42        2.59      0.70 o 
  -1   2  18       30.06       26.18      1.09 o 
   0   2  18        0.84        0.56      0.45 o 
   1   2  18        3.10        3.75      1.29 o 
   2   2  18       13.32       11.45      0.74 o 
   3   2  18       14.76       13.00      0.90 o 
   4   2  18        8.82        4.96      1.09 o 
   5   2  18       13.00       14.17      4.14 o 
  -6   3  18        0.08       -0.44      1.70 o 
  -5   3  18        0.08       -1.07      1.07 o 
  -4   3  18        7.66        7.98      0.79 o 
  -3   3  18       35.33       36.19      1.10 o 
  -2   3  18       33.03       30.93      0.91 o 
  -1   3  18        5.98        4.26      0.36 o 
   0   3  18        8.76        8.31      0.54 o 
   1   3  18       23.43       22.34      0.89 o 
   2   3  18        1.57        1.43      0.68 o 
   3   3  18        6.12        4.91      0.94 o 
   4   3  18        0.05       -0.05      0.97 o 
   5   3  18       13.13       16.02      1.47 o 
  -5   4  18        3.03        3.09      1.80 o 
  -4   4  18        5.03        8.69      1.07 o 
  -3   4  18        5.00        6.67      1.14 o 
  -2   4  18       20.82       22.84      2.38 o 
  -1   4  18       77.78       80.11      1.49 o 
   0   4  18        0.89        0.79      0.40 o 
   1   4  18       41.36       42.05      3.73 o 
   2   4  18        3.38        2.73      0.82 o 
   3   4  18        0.00        0.24      0.70 o 
   4   4  18        0.28        0.56      1.32 o 
   5   4  18        0.03        1.71      1.43 o 
  -5   5  18        1.23        1.43      1.17 o 
  -4   5  18        0.28        1.68      1.02 o 
  -3   5  18        2.65        0.57      1.43 o 
  -2   5  18        3.56        2.75      1.01 o 
  -1   5  18        1.25        0.63      0.55 o 
   0   5  18        3.76        2.43      0.53 o 
   1   5  18        2.04        2.03      0.57 o 
   2   5  18       12.45       11.01      1.36 o 
   3   5  18        1.75        2.78      2.36 o 
   4   5  18        1.26        1.36      1.13 o 
  -4   6  18        2.62        2.11      1.18 o 
  -3   6  18        1.93        2.70      2.10 o 
  -2   6  18       26.88       31.80      2.34 o 
  -1   6  18        0.09        0.04      0.58 o 
   0   6  18        2.18        1.60      0.76 o 
   1   6  18        7.92        5.08      0.68 o 
   2   6  18        1.05        2.12      0.82 o 
   3   6  18        3.11        1.66      1.71 o 
  -3   7  18       17.45       18.00      4.22 o 
  -2   7  18        0.90        0.77      1.14 o 
  -1   7  18       23.92       25.95      1.76 o 
   0   7  18        0.04        1.42      0.85 o 
   1   7  18        6.33        7.01      1.06 o 
   2   7  18        0.03        1.42      1.11 o 
  -5   0  19        3.26        3.64      1.07 o 
  -3   0  19        0.86        1.16      0.41 o 
  -1   0  19       28.77       32.28      1.40 o 
   1   0  19        6.31        6.34      0.98 o 
   3   0  19        1.77        3.01      1.17 o 
   5   0  19       35.99       39.27      2.17 o 
  -6   1  19        0.03        0.70      0.97 o 
  -5   1  19        0.01       -0.13      0.63 o 
  -4   1  19       10.23       10.39      0.67 o 
  -3   1  19       16.12       16.40      0.66 o 
  -2   1  19      117.82      122.09      2.45 o 
  -1   1  19       64.58       63.54      1.19 o 
   0   1  19        0.01       -0.04      0.44 o 
   1   1  19       23.36       24.96      1.87 o 
   2   1  19        0.04       -0.36      0.61 o 
   3   1  19        0.01        0.09      0.80 o 
   4   1  19        0.00       -0.20      0.94 o 
   5   1  19        6.82        7.23      0.99 o 
  -6   2  19        0.49        1.60      1.65 o 
  -5   2  19        0.37        1.30      0.83 o 
  -4   2  19       69.67       67.62      1.56 o 
  -3   2  19        4.92        3.89      0.48 o 
  -2   2  19       94.82       87.97      2.83 o 
  -1   2  19      118.96      118.25      9.88 o 
   0   2  19        0.06       -0.24      0.88 o 
   1   2  19        1.51        1.45      0.54 o 
   2   2  19        1.13        1.31      0.63 o 
   3   2  19        2.68        3.23      0.84 o 
   4   2  19        0.00       -0.50      1.00 o 
   5   2  19        0.03       -1.02      1.02 o 
  -5   3  19        0.34       -1.08      4.69 o 
  -4   3  19       10.55       12.48      2.05 o 
  -3   3  19       11.97       12.32      0.72 o 
  -2   3  19        0.42        0.44      0.36 o 
  -1   3  19        2.28        2.15      0.38 o 
   0   3  19        9.58        7.87      0.74 o 
   1   3  19        0.48       -0.25      0.57 o 
   2   3  19       12.31        9.76      2.90 o 
   3   3  19        1.80        3.33      1.51 o 
   4   3  19        2.46        1.61      1.88 o 
   5   3  19        0.06       -1.13      1.22 o 
  -5   4  19        0.27       -0.25      4.07 o 
  -4   4  19        0.10        0.93      1.46 o 
  -3   4  19        0.04       -0.51      1.20 o 
  -2   4  19      206.16      234.76      6.50 o 
  -1   4  19       58.87       55.80      1.31 o 
   0   4  19        9.16        8.62      0.71 o 
   1   4  19       11.95        8.30      1.43 o 
   2   4  19        1.06        0.97      0.73 o 
   3   4  19       10.85       10.31      0.98 o 
   4   4  19        0.00        1.34      1.07 o 
  -4   5  19        0.72        0.87      1.52 o 
  -3   5  19        0.00        0.35      0.97 o 
  -2   5  19        7.03        7.95      1.39 o 
  -1   5  19       32.30       34.85      3.13 o 
   0   5  19        4.75        4.29      0.63 o 
   1   5  19        8.00        6.57      1.02 o 
   2   5  19        1.16        0.31      0.77 o 
   3   5  19        0.01       -0.61      1.14 o 
   4   5  19        0.28       -1.15      1.15 o 
  -4   6  19        0.10       -0.33      1.42 o 
  -3   6  19        0.06       -0.31      1.29 o 
  -2   6  19       19.97       20.52      2.49 o 
  -1   6  19       10.26        7.97      1.15 o 
   0   6  19        0.20        0.14      0.77 o 
   1   6  19       45.16       45.65      3.18 o 
   2   6  19        3.12        3.01      0.82 o 
   3   6  19        4.24        2.30      1.00 o 
  -2   7  19        2.00        1.27      2.35 o 
  -1   7  19        1.79        2.15      1.05 o 
   0   7  19        8.77        7.98      1.60 o 
   1   7  19        0.09        1.46      0.85 o 
   2   7  19        0.95        1.03      0.98 o 
  -6   0  20        0.10       -0.23      1.10 o 
  -4   0  20       66.28       56.87      1.92 o 
  -2   0  20       99.70       92.21      2.11 o 
   0   0  20      249.50      272.64      6.42 o 
   2   0  20        3.07        4.29      0.95 o 
   4   0  20        3.13        7.44      1.32 o 
  -6   1  20        2.54        2.24      1.02 o 
  -5   1  20        2.00        1.89      0.72 o 
  -4   1  20       57.14       60.46      1.45 o 
  -3   1  20        8.52        7.69      1.08 o 
  -2   1  20       22.41       23.63      1.19 o 
  -1   1  20        1.22        0.72      0.37 o 
   0   1  20        4.18        3.77      0.58 o 
   1   1  20        2.25        4.19      0.90 o 
   2   1  20        0.86        0.81      0.55 o 
   3   1  20        1.21       -0.40      0.83 o 
   4   1  20        0.20        0.53      0.88 o 
   5   1  20        0.06       -0.48      2.06 o 
  -5   2  20        0.13        0.61      1.28 o 
  -4   2  20        2.08        3.06      0.67 o 
  -3   2  20        0.95        0.95      0.48 o 
  -2   2  20       89.28       90.68      1.67 o 
  -1   2  20        5.62        6.43      0.53 o 
   0   2  20        0.11       -0.27      0.48 o 
   1   2  20        2.38        2.95      0.71 o 
   2   2  20        6.52        5.19      0.75 o 
   3   2  20       11.73        8.94      1.14 o 
   4   2  20        0.23        0.23      1.19 o 
   5   2  20        5.10        4.05      1.09 o 
  -5   3  20        0.66        0.23      1.88 o 
  -4   3  20        1.79        1.98      0.94 o 
  -3   3  20       11.11        9.02      0.84 o 
  -2   3  20      157.67      177.40      3.12 o 
  -1   3  20       36.58       36.84      2.40 o 
   0   3  20       27.51       24.29      0.94 o 
   1   3  20        3.02        3.04      0.62 o 
   2   3  20        0.35       -0.19      0.64 o 
   3   3  20        2.76        4.91      0.93 o 
   4   3  20        0.96        0.82      1.86 o 
   5   3  20        0.51        0.75      1.70 o 
  -5   4  20        0.60       -0.26      1.25 o 
  -4   4  20        6.54        7.83      1.72 o 
  -3   4  20        4.48        4.73      1.05 o 
  -2   4  20       98.02      107.06      9.15 o 
  -1   4  20        6.22        3.58      0.58 o 
   0   4  20        1.09        0.94      0.56 o 
   1   4  20        9.99        9.62      1.56 o 
   2   4  20        1.21        1.57      1.17 o 
   3   4  20        3.81        2.08      0.92 o 
   4   4  20        2.01        0.74      1.08 o 
  -4   5  20        0.03       -0.07      1.36 o 
  -3   5  20        5.50        6.57      1.45 o 
  -2   5  20        0.29        1.16      0.95 o 
  -1   5  20        4.85        4.46      0.75 o 
   0   5  20       14.13       16.84      0.88 o 
   1   5  20        1.93        2.35      0.63 o 
   2   5  20        7.12        6.81      1.04 o 
   3   5  20        0.06        0.35      1.00 o 
   4   5  20       12.83       12.29      1.37 o 
  -3   6  20        3.31        4.23      1.20 o 
  -2   6  20       91.48      102.86      3.23 o 
  -1   6  20        2.44        3.49      1.48 o 
   0   6  20        7.82       10.86      1.32 o 
   1   6  20        1.11        1.47      0.73 o 
   2   6  20        0.22       -0.44      0.82 o 
   3   6  20        0.42        1.59      0.97 o 
  -2   7  20        1.17        0.74      1.20 o 
  -1   7  20        0.92        1.51      1.69 o 
   0   7  20        1.11        1.30      1.09 o 
   1   7  20        1.61        1.08      1.01 o 
   2   7  20        1.79        1.13      2.48 o 
  -5   0  21        1.00        0.77      1.09 o 
  -3   0  21       12.30        7.44      0.74 o 
  -1   0  21       62.33       55.10      1.77 o 
   1   0  21        3.24        4.76      1.21 o 
   3   0  21       15.70       10.96      1.86 o 
   5   0  21        2.52        2.51      1.57 o 
  -5   1  21        0.03        0.03      0.67 o 
  -4   1  21        1.58        1.02      0.57 o 
  -3   1  21       53.72       52.16      1.51 o 
  -2   1  21        0.36        0.15      0.33 o 
  -1   1  21      108.81      109.93      3.49 o 
   0   1  21       33.66       33.15      2.21 o 
   1   1  21       33.84       34.48      1.24 o 
   2   1  21        1.23       -0.05      0.74 o 
   3   1  21        0.12        0.54      0.80 o 
   4   1  21        0.36        1.44      0.98 o 
   5   1  21        0.23       -0.96      1.11 o 
  -5   2  21        0.44        0.28      1.34 o 
  -4   2  21        8.68        6.48      1.04 o 
  -3   2  21        2.71        1.16      0.49 o 
  -2   2  21       27.11       25.42      0.79 o 
  -1   2  21       67.39       72.04      4.40 o 
   0   2  21      170.38      187.57      3.90 o 
   1   2  21        0.03       -0.13      0.76 o 
   2   2  21        1.67        1.88      0.85 o 
   3   2  21       10.24       10.50      1.05 o 
   4   2  21        0.28        0.66      1.06 o 
   5   2  21        0.08       -1.22      1.22 o 
  -5   3  21        3.00        0.67      1.28 o 
  -4   3  21        0.76       -0.20      1.28 o 
  -3   3  21        1.00       -0.75      0.87 o 
  -2   3  21        6.49        5.13      1.17 o 
  -1   3  21       15.74       17.11      1.78 o 
   0   3  21        0.05        0.40      0.71 o 
   1   3  21       15.57       13.62      1.36 o 
   2   3  21       22.23       17.46      2.55 o 
   3   3  21        2.50        1.15      0.91 o 
   4   3  21        6.24        6.05      1.13 o 
  -5   4  21        0.68       -0.05      1.43 o 
  -4   4  21        1.32        1.85      1.09 o 
  -3   4  21       11.92       14.89      1.76 o 
  -2   4  21       16.25       16.52      1.03 o 
  -1   4  21        6.33        7.26      1.19 o 
   0   4  21        0.47       -0.49      0.59 o 
   1   4  21        6.51        5.28      0.90 o 
   2   4  21        7.94        5.09      0.88 o 
   3   4  21        0.83        0.78      0.96 o 
   4   4  21        0.16       -0.91      1.20 o 
  -4   5  21        0.65        1.20      1.11 o 
  -3   5  21        3.35        4.43      5.11 o 
  -2   5  21       15.09       11.68      1.20 o 
  -1   5  21        3.83        3.01      0.80 o 
   0   5  21        8.69        8.89      1.11 o 
   1   5  21        0.00        0.01      0.62 o 
   2   5  21        1.13        1.87      0.81 o 
   3   5  21        0.92        1.99      1.05 o 
  -3   6  21        3.23        4.60      1.26 o 
  -2   6  21        0.51        0.37      1.02 o 
  -1   6  21        1.13        0.93      1.06 o 
   0   6  21        0.39        0.65      0.82 o 
   1   6  21        0.74        1.96      0.85 o 
   2   6  21        1.45        0.74      1.33 o 
   3   6  21        0.14        0.79      1.14 o 
  -2   7  21        0.13        0.99      1.29 o 
  -1   7  21        0.50        0.91      1.07 o 
   0   7  21        0.24        0.58      1.07 o 
   1   7  21        0.70        2.15      1.06 o 
  -4   0  22        4.17        3.94      0.85 o 
  -2   0  22        8.63        6.34      0.60 o 
   0   0  22      316.88      321.60      7.47 o 
   2   0  22        0.21       -0.36      0.88 o 
   4   0  22        0.22        1.76      1.71 o 
  -5   1  22        0.83        1.03      1.25 o 
  -4   1  22        3.27        3.43      0.54 o 
  -3   1  22       19.36       16.87      0.80 o 
  -2   1  22        1.25        1.93      0.30 o 
  -1   1  22      237.31      263.11      6.33 o 
   0   1  22       34.12       36.34      1.08 o 
   1   1  22       10.67        8.38      0.82 o 
   2   1  22        3.88        3.42      0.83 o 
   3   1  22        0.16       -0.43      0.88 o 
   4   1  22        2.84        2.29      1.44 o 
   5   1  22        0.38        1.00      1.10 o 
  -5   2  22        0.20       -0.93      1.22 o 
  -4   2  22        0.23        0.71      0.66 o 
  -3   2  22       78.43       79.44      2.15 o 
  -2   2  22       25.94       23.36      1.37 o 
  -1   2  22       92.26      103.91      1.96 o 
   0   2  22       46.23       41.72      1.71 o 
   1   2  22       23.17       23.19      1.05 o 
   2   2  22        0.86       -0.42      0.78 o 
   3   2  22        0.10        0.32      1.01 o 
   4   2  22        0.22        1.42      1.21 o 
   5   2  22        0.82       -0.06      1.12 o 
  -5   3  22        1.34        0.33      1.71 o 
  -4   3  22        0.75        2.38      1.30 o 
  -3   3  22       30.71       31.82      1.92 o 
  -2   3  22        0.43       -0.19      0.52 o 
  -1   3  22      234.54      268.86      9.38 o 
   0   3  22       17.47       17.81      0.88 o 
   1   3  22        0.02       -0.73      0.73 o 
   2   3  22        0.47        0.10      0.74 o 
   3   3  22        0.02        0.03      0.90 o 
   4   3  22        0.68        0.58      1.20 o 
  -4   4  22        0.02       -0.19      1.87 o 
  -3   4  22        1.39       -0.43      1.12 o 
  -2   4  22        0.34        2.77      0.81 o 
  -1   4  22       24.71       25.93      0.94 o 
   0   4  22        0.10        0.71      0.74 o 
   1   4  22        0.94       -0.01      0.80 o 
   2   4  22        0.54        1.33      0.89 o 
   3   4  22        0.07        0.29      1.24 o 
   4   4  22        0.01        0.50      1.25 o 
  -4   5  22        0.13       -1.98      2.42 o 
  -3   5  22        0.00       -1.14      1.30 o 
  -2   5  22        0.61        1.49      1.09 o 
  -1   5  22        4.44        4.77      0.89 o 
   0   5  22        2.97        1.99      0.72 o 
   1   5  22       10.66       10.62      0.83 o 
   2   5  22        5.74        4.27      3.27 o 
   3   5  22        0.02        1.18      1.03 o 
  -3   6  22        0.07        0.71      1.65 o 
  -2   6  22        0.47        1.58      1.24 o 
  -1   6  22        2.09        2.28      1.33 o 
   0   6  22        0.38        1.45      0.92 o 
   1   6  22        0.45        1.16      1.11 o 
   2   6  22        0.83       -0.17      1.18 o 
  -1   7  22        0.80       -0.31      3.46 o 
   0   7  22        1.65        0.30      1.08 o 
  -5   0  23        2.09        1.21      1.05 o 
  -3   0  23      134.62      149.74      3.46 o 
  -1   0  23        8.51        8.12      0.88 o 
   1   0  23        7.02        8.39      1.02 o 
   3   0  23        9.46        8.10      1.70 o 
   5   0  23        1.58        0.59      1.74 o 
  -5   1  23        0.21        1.75      1.02 o 
  -4   1  23        5.20        4.15      0.62 o 
  -3   1  23       41.57       38.33      1.08 o 
  -2   1  23       11.38       11.07      0.57 o 
  -1   1  23      432.91      504.67      7.08 o 
   0   1  23       13.46       13.03      1.21 o 
   1   1  23       63.56       65.38      3.03 o 
   2   1  23        0.01       -0.19      0.83 o 
   3   1  23        0.25        0.58      0.89 o 
   4   1  23        4.04        5.37      1.18 o 
  -5   2  23        1.39       -0.17      1.03 o 
  -4   2  23        0.40        0.74      0.75 o 
  -3   2  23        0.11        0.82      0.55 o 
  -2   2  23        7.64        8.33      0.58 o 
  -1   2  23       54.51       58.02      1.43 o 
   0   2  23        3.91        2.98      0.59 o 
   1   2  23       21.78       25.64      1.35 o 
   2   2  23        2.59        2.88      0.95 o 
   3   2  23        1.37        1.81      1.02 o 
   4   2  23        0.01       -0.94      1.09 o 
  -5   3  23        1.32        2.84      1.42 o 
  -4   3  23        0.08       -0.99      0.99 o 
  -3   3  23        0.65       -0.32      0.69 o 
  -2   3  23        0.80        0.83      0.91 o 
  -1   3  23        0.32       -0.53      0.53 o 
   0   3  23        2.00        1.79      0.62 o 
   1   3  23       23.40       29.90      1.31 o 
   2   3  23        1.45        2.90      1.22 o 
   3   3  23        0.07        0.53      0.99 o 
   4   3  23        0.96       -0.32      1.12 o 
  -4   4  23        1.63        1.57      1.24 o 
  -3   4  23        0.92       -0.39      1.02 o 
  -2   4  23        7.91        6.70      1.10 o 
  -1   4  23       18.44       19.53      0.92 o 
   0   4  23       12.78       14.54      0.87 o 
   1   4  23        6.49        7.33      1.64 o 
   2   4  23        0.41       -0.04      0.91 o 
   3   4  23        0.36        1.64      1.04 o 
   4   4  23        0.00       -1.36      1.36 o 
  -3   5  23        0.22       -0.03      1.56 o 
  -2   5  23       12.93       12.75      1.28 o 
  -1   5  23        6.47        7.32      2.78 o 
   0   5  23        0.00       -0.76      0.76 o 
   1   5  23        0.69        0.15      0.70 o 
   2   5  23        0.03       -1.63      1.63 o 
   3   5  23        0.21       -1.61      1.61 o 
  -2   6  23        0.01       -0.41      1.45 o 
  -1   6  23        0.16        0.43      2.70 o 
   0   6  23        0.00        0.32      1.09 o 
   1   6  23        0.89        0.36      1.12 o 
   2   6  23        0.49        0.08      1.96 o 
  -4   0  24        8.94        7.02      0.94 o 
  -2   0  24        4.27        3.56      0.77 o 
   0   0  24      486.18      550.59     15.56 o 
   2   0  24        5.74        9.17      1.42 o 
   4   0  24        0.23        0.07      1.49 o 
  -5   1  24        0.91        1.69      0.83 o 
  -4   1  24        0.95       -0.43      0.67 o 
  -3   1  24        4.55        2.97      0.57 o 
  -2   1  24        2.54        1.05      0.40 o 
  -1   1  24       12.42        8.61      0.81 o 
   0   1  24       17.76       19.78      0.97 o 
   1   1  24       77.78       89.42      2.49 o 
   2   1  24       23.49       23.39      1.38 o 
   3   1  24        0.01        0.07      1.71 o 
   4   1  24        2.28        1.03      1.13 o 
  -5   2  24        0.44       -1.19      1.19 o 
  -4   2  24        0.44        0.07      0.82 o 
  -3   2  24        1.15        0.98      0.66 o 
  -2   2  24       11.52       10.17      0.64 o 
  -1   2  24        0.15        0.27      0.53 o 
   0   2  24        0.79       -0.07      0.73 o 
   1   2  24        1.26        0.30      0.72 o 
   2   2  24        1.47        0.21      1.04 o 
   3   2  24        7.40        5.67      1.20 o 
   4   2  24        0.00       -0.27      2.53 o 
  -4   3  24        0.00        0.66      1.16 o 
  -3   3  24        2.25        1.88      0.78 o 
  -2   3  24       53.33       54.68      1.44 o 
  -1   3  24        7.75        6.55      0.78 o 
   0   3  24        7.54        9.07      1.80 o 
   1   3  24       17.87       18.45      2.90 o 
   2   3  24        0.25        1.75      1.05 o 
   3   3  24        0.68        0.11      0.99 o 
   4   3  24        0.59       -0.25      1.75 o 
  -4   4  24        0.00        0.61      1.60 o 
  -3   4  24        1.12        1.01      1.40 o 
  -2   4  24        0.12       -0.88      0.88 o 
  -1   4  24        1.29       -0.24      0.86 o 
   0   4  24        7.47        5.75      0.80 o 
   1   4  24       19.19       18.61      1.43 o 
   2   4  24        0.57       -0.03      1.40 o 
   3   4  24        0.32        0.94      1.00 o 
  -3   5  24        0.16        0.46      1.28 o 
  -2   5  24        2.12        3.30      1.42 o 
  -1   5  24        0.00       -0.42      1.38 o 
   0   5  24        0.04        2.10      0.81 o 
   1   5  24        0.97        0.22      0.98 o 
   2   5  24        0.31        0.31      0.96 o 
  -2   6  24        1.79        3.07      1.64 o 
  -1   6  24        0.15        0.07      1.06 o 
   0   6  24        0.59        0.33      1.35 o 
   1   6  24        0.16       -0.92      0.92 o 
  -5   0  25        0.25        1.00      1.23 o 
  -3   0  25       17.09       19.09      1.21 o 
  -1   0  25       27.04       27.70      1.29 o 
   1   0  25       51.12       54.82      2.47 o 
   3   0  25        1.93        1.75      1.55 o 
  -5   1  25        0.00        0.53      0.85 o 
  -4   1  25        0.03        1.19      0.76 o 
  -3   1  25        1.28        1.12      1.21 o 
  -2   1  25       30.32       29.13      1.02 o 
  -1   1  25       31.65       35.98      3.51 o 
   0   1  25        2.04        3.03      0.73 o 
   1   1  25       40.57       36.02      1.49 o 
   2   1  25       18.99       21.56      1.36 o 
   3   1  25        1.01        0.16      0.99 o 
   4   1  25        0.01        1.36      1.32 o 
  -4   2  25        1.85        1.71      1.70 o 
  -3   2  25        1.24        0.64      0.66 o 
  -2   2  25        4.47        4.05      0.61 o 
  -1   2  25        0.02       -0.17      0.55 o 
   0   2  25      291.44      338.62     14.23 o 
   1   2  25       15.26       10.44      0.97 o 
   2   2  25        0.19        0.67      1.07 o 
   3   2  25        0.02        0.60      1.09 o 
   4   2  25        0.03        1.88      1.29 o 
  -4   3  25        0.34        0.62      1.51 o 
  -3   3  25        0.42        1.55      0.83 o 
  -2   3  25        9.74       12.18      1.09 o 
  -1   3  25        0.34        0.02      0.86 o 
   0   3  25       15.95       16.18      0.97 o 
   1   3  25        0.79        1.88      0.84 o 
   2   3  25        2.39        2.57      1.05 o 
   3   3  25        0.32        0.08      1.17 o 
  -4   4  25        1.01        0.76      1.20 o 
  -3   4  25        0.08        2.20      2.61 o 
  -2   4  25       37.68       42.39      1.99 o 
  -1   4  25        0.42       -0.41      0.87 o 
   0   4  25        4.71        5.46      0.84 o 
   1   4  25        0.52       -0.47      1.05 o 
   2   4  25        0.36        0.29      0.90 o 
   3   4  25        0.53       -1.13      1.30 o 
  -3   5  25        0.11        1.26      1.20 o 
  -2   5  25        4.31        1.74      2.37 o 
  -1   5  25        1.23        1.98      1.34 o 
   0   5  25       13.89       17.73      1.72 o 
   1   5  25        0.33        1.00      0.88 o 
   2   5  25        3.76        2.02      0.89 o 
  -1   6  25        0.72       -0.15      2.35 o 
   0   6  25        0.77       -0.12      1.89 o 
   1   6  25        0.11        1.35      0.87 o 
  -4   0  26        0.04       -0.43      0.93 o 
  -2   0  26        6.22        5.49      1.17 o 
   0   0  26      296.75      325.84      8.41 o 
   2   0  26        0.01       -0.14      1.37 o 
   4   0  26        0.00       -1.02      2.48 o 
  -4   1  26        0.33        0.82      1.03 o 
  -3   1  26        0.35        0.86      0.61 o 
  -2   1  26        2.21        3.02      0.62 o 
  -1   1  26       11.87       12.85      0.76 o 
   0   1  26        3.70        5.11      1.07 o 
   1   1  26        0.64        1.46      0.89 o 
   2   1  26        0.02       -0.66      0.91 o 
   3   1  26        0.00        1.13      1.52 o 
   4   1  26        0.72        1.29      1.84 o 
  -4   2  26        0.82        0.12      0.77 o 
  -3   2  26        3.70        2.98      0.75 o 
  -2   2  26       30.57       26.99      1.07 o 
  -1   2  26        3.14        3.78      0.65 o 
   0   2  26       27.09       28.06      1.26 o 
   1   2  26        5.69        6.76      0.90 o 
   2   2  26        0.83       -1.46      1.46 o 
   3   2  26        0.77        2.24      1.26 o 
  -4   3  26        0.02        0.81      1.06 o 
  -3   3  26        0.38        0.65      1.18 o 
  -2   3  26       12.72       10.77      0.87 o 
  -1   3  26        3.85        4.29      0.88 o 
   0   3  26       13.80       18.95      2.60 o 
   1   3  26        0.00        0.74      1.02 o 
   2   3  26       30.41       30.42      1.76 o 
   3   3  26        0.10        1.28      1.67 o 
  -3   4  26        0.22       -1.19      1.19 o 
  -2   4  26        0.02       -0.67      2.11 o 
  -1   4  26        0.45       -0.32      0.97 o 
   0   4  26        1.76        2.65      0.98 o 
   1   4  26        8.64        9.87      1.02 o 
   2   4  26        9.89       11.38      1.74 o 
   3   4  26        0.59       -1.08      1.21 o 
  -2   5  26        1.45        5.42      1.78 o 
  -1   5  26        0.87        1.71      1.04 o 
   0   5  26        0.19       -0.53      1.10 o 
   1   5  26        1.32       -0.05      0.90 o 
   2   5  26        0.26        0.38      0.90 o 
  -3   0  27        0.09        0.24      1.03 o 
  -1   0  27        1.19        0.22      0.61 o 
   1   0  27        0.72        0.78      1.23 o 
   3   0  27        8.59        6.44      1.86 o 
  -4   1  27        0.01       -0.69      0.78 o 
  -3   1  27        3.13        2.33      0.69 o 
  -2   1  27        0.61        1.46      0.64 o 
  -1   1  27        0.15       -0.10      0.60 o 
   0   1  27        6.04        6.97      1.14 o 
   1   1  27       15.43       15.95      1.27 o 
   2   1  27        4.54        5.11      1.06 o 
   3   1  27        0.26        1.96      1.23 o 
  -4   2  27        1.32        2.63      1.02 o 
  -3   2  27        2.82        2.57      0.78 o 
  -2   2  27        0.12        0.22      0.56 o 
  -1   2  27        0.15        0.57      1.05 o 
   0   2  27        1.39       -0.33      0.70 o 
   1   2  27       65.74       76.99      2.32 o 
   2   2  27        5.86        6.31      1.48 o 
   3   2  27        1.32        3.13      1.49 o 
  -4   3  27        0.04        0.89      1.20 o 
  -3   3  27        0.56        0.06      1.00 o 
  -2   3  27        2.57        0.84      1.62 o 
  -1   3  27        6.16        5.88      0.80 o 
   0   3  27        0.28        1.52      0.76 o 
   1   3  27        9.60        8.89      2.92 o 
   2   3  27        5.30        5.21      2.26 o 
   3   3  27        1.42        2.40      1.47 o 
  -3   4  27        0.06        0.82      1.49 o 
  -2   4  27        0.26       -0.22      0.93 o 
  -1   4  27        8.48        8.31      1.13 o 
   0   4  27        0.10        0.68      0.86 o 
   1   4  27        8.75        8.74      1.10 o 
   2   4  27        0.94       -0.05      2.33 o 
  -2   5  27        1.33        1.44      1.10 o 
  -1   5  27       10.67       13.02      3.78 o 
   0   5  27        0.38       -0.17      1.05 o 
   1   5  27        6.18        9.72      1.05 o 
  -4   0  28        0.57        1.69      1.05 o 
  -2   0  28        1.21        0.97      0.94 o 
   0   0  28       10.65       14.58      1.25 o 
   2   0  28        6.92        7.89      1.72 o 
  -4   1  28        0.44        1.27      0.78 o 
  -3   1  28        0.43        0.56      0.61 o 
  -2   1  28        2.00        1.86      1.04 o 
  -1   1  28        2.02        0.75      0.62 o 
   0   1  28        6.04        7.94      1.01 o 
   1   1  28       16.88       17.87      1.41 o 
   2   1  28        4.59        4.09      1.55 o 
   3   1  28        3.55        4.46      1.50 o 
  -4   2  28        0.08       -1.25      1.25 o 
  -3   2  28        0.00        0.16      0.71 o 
  -2   2  28        2.63        2.83      0.70 o 
  -1   2  28        0.44        1.33      1.11 o 
   0   2  28        0.17        0.54      0.73 o 
   1   2  28        2.47        2.90      1.01 o 
   2   2  28        0.03        0.43      1.22 o 
   3   2  28        4.91        5.24      1.41 o 
  -3   3  28        0.03       -0.58      1.05 o 
  -2   3  28        0.37        1.01      0.79 o 
  -1   3  28       13.45       17.20      2.60 o 
   0   3  28        1.23        2.35      0.93 o 
   1   3  28       21.92       24.02      1.55 o 
   2   3  28        2.04        2.85      1.18 o 
  -2   4  28        0.13        1.66      1.02 o 
  -1   4  28        2.14        3.00      0.99 o 
   0   4  28        3.21        1.90      1.04 o 
   1   4  28       33.54       30.41      1.70 o 
   2   4  28        2.20        2.29      1.37 o 
  -1   5  28        5.40        6.30      2.61 o 
   0   5  28        0.47       -0.45      1.35 o 
  -3   0  29        0.00        0.47      0.94 o 
  -1   0  29        3.50        1.45      0.74 o 
   1   0  29        0.01        1.99      1.64 o 
   3   0  29        3.26        1.08      2.56 o 
  -3   1  29        0.29       -0.50      0.65 o 
  -2   1  29        0.03        0.03      0.63 o 
  -1   1  29        0.24       -0.27      0.61 o 
   0   1  29        1.92        2.90      0.86 o 
   1   1  29       10.93        7.75      1.12 o 
   2   1  29        1.66        1.89      1.09 o 
   3   1  29        3.06        1.66      3.61 o 
  -3   2  29        1.00        3.46      0.95 o 
  -2   2  29        0.40       -0.46      1.58 o 
  -1   2  29        0.76        1.41      1.22 o 
   0   2  29        1.95        0.34      0.86 o 
   1   2  29       16.23       16.64      1.70 o 
   2   2  29        2.00        1.35      1.49 o 
  -3   3  29        0.01        0.43      1.08 o 
  -2   3  29        0.05       -0.50      0.71 o 
  -1   3  29        0.82        1.57      0.91 o 
   0   3  29        0.03        1.21      0.84 o 
   1   3  29        0.70        0.89      1.06 o 
   2   3  29        0.23       -1.22      1.22 o 
  -2   4  29        0.81       -0.15      1.31 o 
  -1   4  29        3.98        3.05      1.55 o 
   0   4  29        0.05        2.39      0.95 o 
   1   4  29        7.83        8.43      1.84 o 
  -2   0  30        0.33       -0.28      0.92 o 
   0   0  30        0.63        2.14      1.28 o 
   2   0  30        4.50        3.79      1.54 o 
  -3   1  30        0.91        2.17      1.04 o 
  -2   1  30        1.55        0.98      0.81 o 
  -1   1  30        0.87        2.13      0.70 o 
   0   1  30        0.32       -0.18      0.88 o 
   1   1  30        1.26        1.11      1.09 o 
   2   1  30        0.28       -0.73      1.16 o 
  -3   2  30        0.02        0.16      1.01 o 
  -2   2  30        0.00        1.19      0.83 o 
  -1   2  30        0.00        0.72      0.72 o 
   0   2  30        0.46       -0.10      0.81 o 
   1   2  30        0.81        1.20      1.04 o 
   2   2  30        0.02       -0.18      1.28 o 
  -2   3  30        1.16        1.55      1.13 o 
  -1   3  30        0.10        0.63      0.96 o 
   0   3  30        3.52        4.10      1.00 o 
   1   3  30        0.20       -1.12      1.57 o 
  -1   4  30        1.12        3.93      4.03 o 
   0   4  30        0.27        2.43      2.22 o 
  -3   0  31        2.24        3.21      1.16 o 
  -1   0  31        0.43        0.49      0.92 o 
   1   0  31        0.36       -0.31      1.45 o 
  -3   1  31        0.06       -0.58      0.83 o 
  -2   1  31        0.18        0.08      0.70 o 
  -1   1  31        0.00       -0.40      0.70 o 
   0   1  31        2.40        4.07      1.17 o 
   1   1  31        0.00        1.14      1.17 o 
   2   1  31        0.19        1.65      1.15 o 
  -2   2  31        0.03       -0.57      0.84 o 
  -1   2  31        2.41        2.24      0.86 o 
   0   2  31        1.90        2.68      0.93 o 
   1   2  31        0.18        1.10      1.20 o 
  -1   3  31        0.42        1.25      1.44 o 
   0   3  31        2.15        1.13      0.95 o 
  -2   0  32        0.05       -0.49      0.86 o 
   0   0  32        1.16        0.10      1.61 o 
  -2   1  32        0.71        1.21      0.71 o 
  -1   1  32        0.02        0.54      0.78 o 
   0   1  32        0.08       -0.62      1.12 o 
   1   1  32        0.59        1.55      1.13 o 
  -1   2  32        0.04       -0.82      0.82 o 
   0   2  32        0.47       -0.49      0.89 o 
  -1   0  33        0.70       -0.47      1.32 o 
  -1   1  33        0.53        0.44      0.84 o 
   0   1  33        0.03        0.12      1.63 o 
                                                 
